# Supplementary material for: Computer vision enables short- and long-term analysis of Lophelia pertusa polyp behaviour and colour from an underwater observatory
Source: Sci Rep. 2019 Apr 29;9:6578. doi: 10.1038/s41598-019-41275-1 (PMC6488648; doi:10.1038/s41598-019-41275-1)
Supplement: Supplementary file 2 — Data Matrix [file 41598_2019_41275_MOESM2_ESM.zip]

Archive with 15 entries (12 files):
- data/
- data/conductivity.csv
- __MACOSX/
- __MACOSX/data/
- __MACOSX/data/._conductivity.csv
- data/salinity.csv
- data/current.csv
- __MACOSX/data/._current.csv
- data/.DS_Store
- __MACOSX/data/._.DS_Store
- data/chlorophyl.csv
- __MACOSX/data/._chlorophyl.csv
- data/depth.csv
- __MACOSX/data/._depth.csv
- data/polyp_activity.csv
