# Supplementary material for: Computer vision enables short- and long-term analysis of Lophelia pertusa polyp behaviour and colour from an underwater observatory
Source: Sci Rep. 2019 Apr 29;9:6578. doi: 10.1038/s41598-019-41275-1 (PMC6488648; doi:10.1038/s41598-019-41275-1)
Supplement: Supplementary file 2 — Data Matrix [file 41598_2019_41275_MOESM2_ESM.zip › data/salinity.csv]

Date	Salinity
2015-04-03 07:59:56	34.7
2015-04-03 08:59:56	34.72
2015-04-03 09:59:56	34.71
2015-04-03 10:59:56	34.7
2015-04-03 11:59:56	34.71
2015-04-03 12:59:56	34.7
2015-04-03 13:59:56	34.7
2015-04-03 14:59:56	34.71
2015-04-03 15:59:56	34.69
2015-04-03 16:59:56	34.69
2015-04-03 17:59:56	34.7
2015-04-03 18:59:56	34.68
2015-04-03 19:59:56	34.68
2015-04-03 20:59:56	34.7
2015-04-03 21:59:56	34.71
2015-04-03 22:59:56	34.69
2015-04-03 23:59:56	34.69
2015-04-04 00:59:56	34.67
2015-04-04 01:59:56	34.67
2015-04-04 02:59:56	34.66
2015-04-04 03:59:56	34.64
2015-04-04 04:59:56	34.66
2015-04-04 05:59:56	34.65
2015-04-04 06:59:56	34.61
2015-04-04 07:59:56	34.66
2015-04-04 08:59:56	34.67
2015-04-04 09:59:56	34.66
2015-04-04 10:59:56	34.66
2015-04-04 11:59:56	34.69
2015-04-04 12:59:56	34.61
2015-04-04 13:59:56	34.62
2015-04-04 14:59:56	34.58
2015-04-04 15:59:56	34.6
2015-04-04 16:59:56	34.59
2015-04-04 17:59:56	34.61
2015-04-04 18:59:56	34.6
2015-04-04 19:59:56	34.61
2015-04-04 20:59:56	34.59
2015-04-04 21:59:56	34.56
2015-04-04 22:59:56	34.57
2015-04-04 23:59:56	34.55
2015-04-05 00:59:56	34.57
2015-04-05 01:59:56	34.61
2015-04-05 02:59:56	34.61
2015-04-05 03:59:56	34.59
2015-04-05 04:59:56	34.61
2015-04-05 05:59:56	34.62
2015-04-05 06:59:56	34.61
2015-04-05 07:59:56	34.6
2015-04-05 08:59:56	34.64
2015-04-05 09:59:56	34.63
2015-04-05 10:59:56	34.63
2015-04-05 11:59:56	34.63
2015-04-05 12:59:56	34.62
2015-04-05 13:59:56	34.61
2015-04-05 14:59:56	34.61
2015-04-05 15:59:56	34.59
2015-04-05 16:59:56	34.57
2015-04-05 17:59:56	34.56
2015-04-05 18:59:56	34.53
2015-04-05 19:59:56	34.53
2015-04-05 20:59:56	34.52
2015-04-05 21:59:56	34.55
2015-04-05 22:59:56	34.56
2015-04-05 23:59:56	34.59
2015-04-06 00:59:56	34.56
2015-04-06 01:59:56	34.53
2015-04-06 02:59:56	34.51
2015-04-06 03:59:57	34.48
2015-04-06 04:59:57	34.49
2015-04-06 05:59:57	34.48
2015-04-06 06:59:57	34.49
2015-04-06 07:59:57	34.48
2015-04-06 08:59:57	34.46
2015-04-06 09:59:57	34.45
2015-04-07 14:59:57	34.54
2015-04-07 15:59:57	34.51
2015-04-07 16:59:57	34.5
2015-04-07 17:59:57	34.52
2015-04-07 18:59:57	34.53
2015-04-07 19:59:57	34.53
2015-04-07 20:59:57	34.5
2015-04-07 21:59:57	34.48
2015-04-07 22:59:57	34.51
2015-04-07 23:59:57	34.5
2015-04-08 00:59:57	34.49
2015-04-08 01:59:57	34.49
2015-04-08 02:59:57	34.48
2015-04-08 03:59:57	34.49
2015-04-08 04:59:57	34.47
2015-04-08 05:59:57	34.48
2015-04-08 06:59:57	34.47
2015-04-08 07:59:57	34.46
2015-04-08 08:59:57	34.47
2015-04-08 09:59:57	34.47
2015-04-08 10:59:57	34.47
2015-04-08 11:59:57	34.47
2015-04-08 12:59:57	34.45
2015-04-08 13:59:57	34.43
2015-04-08 14:59:57	34.45
2015-04-08 15:59:57	34.43
2015-04-08 16:59:57	34.43
2015-04-08 17:59:57	34.42
2015-04-08 18:59:57	34.45
2015-04-08 19:59:57	34.47
2015-04-08 20:59:57	34.48
2015-04-08 21:59:57	34.55
2015-04-08 22:59:57	34.59
2015-04-08 23:59:57	34.7
2015-04-09 00:59:57	34.78
2015-04-09 01:59:57	34.89
2015-04-09 02:59:57	34.89
2015-04-09 03:59:57	34.91
2015-04-09 04:59:57	34.9
2015-04-09 05:59:57	34.92
2015-04-09 06:59:57	34.88
2015-04-09 07:59:57	34.88
2015-04-09 08:59:57	34.87
2015-04-09 09:59:57	34.86
2015-04-09 10:59:57	34.86
2015-04-09 11:59:57	34.86
2015-04-09 12:59:57	34.87
2015-04-09 13:59:57	34.86
2015-04-09 14:59:57	34.86
2015-04-09 15:59:57	34.89
2015-04-09 16:59:57	34.86
2015-04-09 17:59:57	34.83
2015-04-09 18:59:57	34.84
2015-04-09 19:59:57	34.78
2015-04-09 20:59:57	34.71
2015-04-09 21:59:57	34.77
2015-04-09 22:59:57	34.8
2015-04-09 23:59:57	34.78
2015-04-10 00:59:57	34.69
2015-04-10 01:59:57	34.75
2015-04-10 02:59:57	34.74
2015-04-10 03:59:57	34.75
2015-04-10 04:59:57	34.75
2015-04-10 05:59:57	34.74
2015-04-10 06:59:57	34.75
2015-04-10 07:59:57	34.77
2015-04-10 08:59:57	34.73
2015-04-10 09:59:57	34.67
2015-04-10 10:59:57	34.68
2015-04-10 11:59:57	34.67
2015-04-10 12:59:57	34.67
2015-04-10 13:59:57	34.63
2015-04-10 14:59:57	34.61
2015-04-10 15:59:57	34.57
2015-04-10 16:59:57	34.57
2015-04-10 17:59:57	34.54
2015-04-10 18:59:57	34.48
2015-04-10 19:59:57	34.48
2015-04-10 20:59:57	34.57
2015-04-10 21:59:57	34.59
2015-04-10 22:59:57	34.58
2015-04-10 23:59:57	34.56
2015-04-11 00:59:57	34.55
2015-04-11 01:59:57	34.52
2015-04-11 02:59:57	34.5
2015-04-11 03:59:57	34.49
2015-04-11 04:59:57	34.48
2015-04-11 05:59:57	34.47
2015-04-11 06:59:57	34.44
2015-04-11 07:59:57	34.44
2015-04-11 08:59:57	34.45
2015-04-11 09:59:57	34.44
2015-04-11 10:59:57	34.44
2015-04-11 11:59:57	34.59
2015-04-11 12:59:57	34.61
2015-04-11 13:59:57	34.64
2015-04-11 14:59:57	34.6
2015-04-11 15:59:57	34.65
2015-04-11 16:59:57	34.63
2015-04-11 17:59:57	34.62
2015-04-11 18:59:57	34.35
2015-04-11 19:59:57	34.6
2015-04-11 20:59:57	34.62
2015-04-11 21:59:57	34.63
2015-04-11 22:59:57	34.6
2015-04-11 23:59:57	34.61
2015-04-12 00:59:57	34.59
2015-04-12 01:59:57	34.57
2015-04-12 02:59:57	34.59
2015-04-12 03:59:57	34.6
2015-04-12 04:59:57	34.57
2015-04-12 05:59:57	34.52
2015-04-12 06:59:57	34.44
2015-04-12 07:59:57	34.39
2015-04-12 08:59:57	34.37
2015-04-12 09:59:57	34.37
2015-04-12 10:59:57	34.44
2015-04-12 11:59:57	34.43
2015-04-12 12:59:57	34.43
2015-04-12 13:59:57	34.42
2015-04-12 14:59:57	34.42
2015-04-12 15:59:57	34.46
2015-04-12 16:59:57	34.41
2015-04-12 17:59:57	34.42
2015-04-12 18:59:57	34.43
2015-04-12 19:59:57	34.65
2015-04-12 20:59:57	34.85
2015-04-12 21:59:57	34.89
2015-04-12 22:59:57	34.88
2015-04-12 23:59:57	34.89
2015-04-13 00:59:57	34.87
2015-04-13 01:59:57	34.86
2015-04-13 02:59:57	34.85
2015-04-13 03:59:57	34.82
2015-04-13 04:59:57	34.82
2015-04-13 08:59:54	34.89
2015-04-13 09:59:54	34.85
2015-04-13 10:59:54	34.86
2015-04-13 11:59:54	34.84
2015-04-13 12:59:54	34.82
2015-04-13 13:59:54	34.74
2015-04-13 14:59:54	34.69
2015-04-13 15:59:54	34.56
2015-04-13 16:59:54	34.79
2015-04-13 17:59:54	34.78
2015-04-13 18:59:54	34.76
2015-04-13 19:59:54	34.76
2015-04-13 20:59:54	34.82
2015-04-13 21:59:54	34.83
2015-04-13 22:59:54	34.84
2015-04-13 23:59:54	34.83
2015-04-14 00:59:54	34.84
2015-04-14 01:59:54	34.82
2015-04-14 02:59:54	34.81
2015-04-14 03:59:54	34.81
2015-04-14 04:59:54	34.82
2015-04-14 05:59:54	34.83
2015-04-14 06:59:54	34.84
2015-04-14 07:59:54	34.84
2015-04-14 08:59:54	34.84
2015-04-14 09:59:54	34.83
2015-04-14 10:59:54	34.81
2015-04-14 11:59:54	34.83
2015-04-14 12:59:54	34.83
2015-04-14 13:59:54	34.84
2015-04-14 14:59:54	34.83
2015-04-14 15:59:54	34.83
2015-04-14 16:59:54	34.81
2015-04-14 17:59:54	34.82
2015-04-14 18:59:54	34.77
2015-04-14 19:59:54	34.77
2015-04-14 20:59:54	34.74
2015-04-14 21:59:54	34.79
2015-04-14 22:59:54	34.77
2015-04-14 23:59:54	34.74
2015-04-15 00:59:54	34.7
2015-04-15 01:59:54	34.68
2015-04-15 02:59:54	34.64
2015-04-15 03:59:54	34.76
2015-04-15 04:59:54	34.77
2015-04-15 05:59:54	34.76
2015-04-15 06:59:54	34.72
2015-04-15 07:59:54	34.74
2015-04-15 08:59:54	34.74
2015-04-15 09:59:54	34.72
2015-04-15 10:59:54	34.72
2015-04-15 11:59:54	34.68
2015-04-15 12:59:54	34.64
2015-04-15 13:59:54	34.62
2015-04-15 14:59:54	34.58
2015-04-15 15:59:54	34.61
2015-04-15 16:59:54	34.69
2015-04-15 17:59:54	34.67
2015-04-15 18:59:54	34.62
2015-04-15 19:59:54	34.64
2015-04-15 20:59:54	34.61
2015-04-15 21:59:54	34.63
2015-04-15 22:59:54	34.64
2015-04-15 23:59:54	34.63
2015-04-16 00:59:54	34.63
2015-04-16 01:59:54	34.63
2015-04-16 02:59:54	34.61
2015-04-16 03:59:54	34.58
2015-04-16 04:59:54	34.53
2015-04-16 05:59:54	34.53
2015-04-16 06:59:54	34.55
2015-04-16 07:59:54	34.53
2015-04-16 08:59:54	34.52
2015-04-16 09:59:54	34.59
2015-04-16 10:59:54	34.54
2015-04-16 11:59:54	34.6
2015-04-16 12:59:54	34.58
2015-04-16 13:59:54	34.58
2015-04-16 14:59:54	34.54
2015-04-16 15:59:54	34.43
2015-04-16 16:59:54	34.59
2015-04-16 17:59:54	34.57
2015-04-16 18:59:54	34.58
2015-04-16 19:59:54	34.53
2015-04-16 20:59:54	34.54
2015-04-16 21:59:54	34.54
2015-04-16 22:59:54	34.42
2015-04-16 23:59:54	34.46
2015-04-17 00:59:54	34.72
2015-04-17 01:59:54	34.74
2015-04-17 02:59:54	34.78
2015-04-17 03:59:54	34.83
2015-04-17 04:59:54	34.82
2015-04-17 05:59:54	34.81
2015-04-17 06:59:54	34.79
2015-04-17 07:59:54	34.83
2015-04-17 08:59:54	34.76
2015-04-17 09:59:54	34.83
2015-04-17 10:59:54	34.84
2015-04-17 11:59:54	34.83
2015-04-17 12:59:54	34.79
2015-04-17 13:59:54	34.78
2015-04-17 14:59:54	34.8
2015-04-17 15:59:54	34.77
2015-04-17 16:59:54	34.78
2015-04-17 17:59:54	34.81
2015-04-17 18:59:54	34.78
2015-04-17 19:59:54	34.76
2015-04-17 20:59:54	34.72
2015-04-17 21:59:54	34.78
2015-04-17 22:59:54	34.81
2015-04-17 23:59:54	34.75
2015-04-18 00:59:54	34.82
2015-04-18 01:59:54	34.83
2015-04-18 02:59:54	34.79
2015-04-18 03:59:54	34.75
2015-04-18 04:59:54	34.68
2015-04-18 05:59:54	34.74
2015-04-18 06:59:54	34.82
2015-04-18 07:59:54	34.82
2015-04-18 08:59:54	34.78
2015-04-18 09:59:54	34.82
2015-04-18 10:59:54	34.84
2015-04-18 11:59:54	34.81
2015-04-18 12:59:54	34.82
2015-04-18 13:59:54	34.82
2015-04-18 14:59:54	34.81
2015-04-18 15:59:54	34.8
2015-04-18 16:59:54	34.79
2015-04-18 17:59:54	34.78
2015-04-18 18:59:54	34.78
2015-04-18 19:59:54	34.72
2015-04-18 20:59:54	34.67
2015-04-18 21:59:54	34.68
2015-04-18 22:59:54	34.63
2015-04-18 23:59:54	34.62
2015-04-19 00:59:54	34.62
2015-04-19 01:59:54	34.6
2015-04-19 02:59:54	34.59
2015-04-19 03:59:54	34.57
2015-04-19 04:59:54	34.63
2015-04-19 05:59:54	34.61
2015-04-19 06:59:54	34.7
2015-04-19 07:59:54	34.74
2015-04-19 08:59:54	34.77
2015-04-19 09:59:54	34.75
2015-04-19 10:59:54	34.77
2015-04-19 11:59:54	34.75
2015-04-19 12:59:54	34.69
2015-04-19 13:59:54	34.71
2015-04-19 14:59:54	34.73
2015-04-19 15:59:54	34.73
2015-04-19 16:59:54	34.74
2015-04-19 17:59:54	34.75
2015-04-19 18:59:54	34.73
2015-04-19 19:59:54	34.75
2015-04-19 20:59:54	34.74
2015-04-19 21:59:54	34.73
2015-04-19 22:59:54	34.73
2015-04-19 23:59:54	34.73
2015-04-20 00:59:54	34.72
2015-04-20 01:59:54	34.69
2015-04-20 02:59:54	34.71
2015-04-20 03:59:54	34.7
2015-04-20 04:59:54	34.7
2015-04-20 05:59:54	34.71
2015-04-20 06:59:54	34.65
2015-04-20 07:59:54	34.69
2015-04-20 08:59:54	34.71
2015-04-20 09:59:54	34.68
2015-04-20 10:59:54	34.65
2015-04-20 11:59:54	34.66
2015-04-20 12:59:54	34.72
2015-04-20 13:59:54	34.69
2015-04-20 14:59:54	34.71
2015-04-20 15:59:54	34.71
2015-04-20 16:59:54	34.72
2015-04-20 17:59:54	34.72
2015-04-20 18:59:54	34.72
2015-04-20 19:59:54	34.69
2015-04-20 20:59:54	34.68
2015-04-20 21:59:54	34.63
2015-04-20 22:59:54	34.6
2015-04-20 23:59:54	34.59
2015-04-21 00:59:54	34.56
2015-04-21 01:59:54	34.58
2015-04-21 02:59:54	34.57
2015-04-21 03:59:54	34.6
2015-04-21 04:59:54	34.6
2015-04-21 05:59:54	34.54
2015-04-21 06:59:54	34.57
2015-04-21 07:59:54	34.67
2015-04-21 08:59:54	34.65
2015-04-21 09:59:54	34.68
2015-04-21 10:59:54	34.64
2015-04-21 11:59:54	34.63
2015-04-21 12:59:54	34.64
2015-04-21 13:59:54	34.55
2015-04-21 14:59:54	34.47
2015-04-21 15:59:54	34.5
2015-04-21 16:59:54	34.48
2015-04-21 17:59:54	34.46
2015-04-21 18:59:54	34.45
2015-04-21 19:59:54	34.43
2015-04-21 20:59:54	34.45
2015-04-21 21:59:54	34.42
2015-04-21 22:59:54	34.49
2015-04-21 23:59:54	34.52
2015-04-22 00:59:54	34.6
2015-04-22 01:59:54	34.66
2015-04-22 02:59:54	34.69
2015-04-22 03:59:54	34.71
2015-04-22 04:59:54	34.64
2015-04-22 05:59:54	34.58
2015-04-22 06:59:54	34.61
2015-04-22 07:59:54	34.61
2015-04-22 08:59:54	34.58
2015-04-22 09:59:54	34.58
2015-04-22 10:59:54	34.65
2015-04-22 11:59:54	34.59
2015-04-22 12:59:54	34.62
2015-04-22 13:59:54	34.68
2015-04-22 14:59:54	34.68
2015-04-22 15:59:54	34.69
2015-04-22 16:59:54	34.66
2015-04-22 17:59:54	34.62
2015-04-22 18:59:54	34.43
2015-04-22 19:59:54	34.33
2015-04-22 20:59:54	34.32
2015-04-22 21:59:54	34.32
2015-04-22 22:59:54	34.29
2015-04-22 23:59:54	34.33
2015-04-23 00:59:54	34.47
2015-04-23 01:59:54	34.52
2015-04-23 02:59:54	34.54
2015-04-23 03:59:54	34.51
2015-04-23 04:59:54	34.36
2015-04-23 05:59:54	34.45
2015-04-23 06:59:54	34.45
2015-04-23 07:59:54	34.56
2015-04-23 08:59:54	34.63
2015-04-23 09:59:54	34.65
2015-04-23 10:59:54	34.63
2015-04-23 11:59:54	34.6
2015-04-23 12:59:54	34.6
2015-04-23 13:59:54	34.62
2015-04-23 14:59:54	34.59
2015-04-23 15:59:54	34.62
2015-04-23 16:59:54	34.62
2015-04-23 17:59:54	34.44
2015-04-23 18:59:54	34.68
2015-04-23 19:59:54	34.54
2015-04-23 20:59:54	34.57
2015-04-23 21:59:54	34.61
2015-04-23 22:59:54	34.6
2015-04-23 23:59:54	34.62
2015-04-24 00:59:54	34.58
2015-04-24 01:59:54	34.53
2015-04-24 02:59:54	34.6
2015-04-24 03:59:54	34.65
2015-04-24 04:59:54	34.6
2015-04-24 05:59:54	34.64
2015-04-24 06:59:54	34.63
2015-04-24 07:59:54	34.62
2015-04-24 08:59:54	34.61
2015-04-24 09:59:54	34.59
2015-04-24 10:59:54	34.52
2015-04-24 11:59:54	34.49
2015-04-24 12:59:54	34.58
2015-04-24 13:59:54	34.57
2015-04-24 14:59:54	34.58
2015-04-24 15:59:54	34.59
2015-04-24 16:59:54	34.58
2015-04-24 17:59:54	34.55
2015-04-24 18:59:54	34.55
2015-04-24 19:59:54	34.49
2015-04-24 20:59:54	34.54
2015-04-24 21:59:54	34.54
2015-04-24 22:59:54	34.52
2015-04-24 23:59:54	34.49
2015-04-25 00:59:54	34.44
2015-04-25 01:59:54	34.48
2015-04-25 02:59:54	34.53
2015-04-25 03:59:54	34.54
2015-04-25 04:59:54	34.52
2015-04-25 05:59:54	34.54
2015-04-25 06:59:54	34.49
2015-04-25 07:59:54	34.54
2015-04-25 08:59:54	34.61
2015-04-25 09:59:54	34.6
2015-04-25 10:59:54	34.57
2015-04-25 11:59:54	34.57
2015-04-25 12:59:54	34.55
2015-04-25 13:59:54	34.55
2015-04-25 14:59:54	34.54
2015-04-25 15:59:54	34.52
2015-04-25 16:59:54	34.5
2015-04-25 17:59:54	34.52
2015-04-25 18:59:54	34.47
2015-04-25 19:59:54	34.47
2015-04-25 20:59:54	34.44
2015-04-25 21:59:54	34.4
2015-04-25 22:59:54	34.4
2015-04-25 23:59:54	34.37
2015-04-26 00:59:54	34.38
2015-04-26 01:59:54	34.37
2015-04-26 02:59:54	34.39
2015-04-26 03:59:54	34.44
2015-04-26 04:59:54	34.46
2015-04-26 05:59:54	34.45
2015-04-26 06:59:54	34.46
2015-04-26 07:59:54	34.43
2015-04-26 08:59:54	34.38
2015-04-26 09:59:54	34.45
2015-04-26 10:59:54	34.5
2015-04-26 11:59:54	34.48
2015-04-26 12:59:54	34.46
2015-04-26 13:59:54	34.61
2015-04-26 14:59:54	34.59
2015-04-26 15:59:54	34.54
2015-04-26 16:59:54	34.58
2015-04-26 17:59:54	34.55
2015-04-26 18:59:54	34.48
2015-04-26 19:59:54	34.42
2015-04-26 20:59:54	34.22
2015-04-26 21:59:54	34.19
2015-04-26 22:59:54	34.17
2015-04-26 23:59:54	34.16
2015-04-27 00:59:54	34.14
2015-04-27 01:59:54	34.23
2015-04-27 02:59:54	34.43
2015-04-27 03:59:54	34.48
2015-04-27 04:59:54	34.44
2015-04-27 05:59:54	34.37
2015-04-27 06:59:54	34.29
2015-04-27 07:59:54	34.25
2015-04-27 08:59:54	34.1
2015-04-27 09:59:54	34.09
2015-04-27 10:59:54	34.05
2015-04-27 11:59:54	34.05
2015-04-27 12:58:26	34.03
2015-04-27 13:59:36	34.06
2015-04-27 14:59:42	34.08
2015-04-27 15:59:24	34.08
2015-04-27 16:59:32	34.02
2015-04-27 17:59:56	34.08
2015-04-27 18:59:05	34.06
2015-04-27 19:59:58	34
2015-04-27 20:59:15	33.93
2015-04-27 21:59:25	34.02
2015-04-27 22:59:50	34.08
2015-04-27 23:59:25	34.08
2015-04-28 00:58:51	34.07
2015-04-28 01:57:00	34.09
2015-04-28 02:59:35	34.12
2015-04-28 04:55:55	34.22
2015-04-28 05:59:12	34.27
2015-04-28 06:55:55	34.27
2015-04-28 07:58:01	34.25
2015-04-28 08:59:57	34.28
2015-04-28 09:57:54	34.28
2015-04-28 10:56:29	34.26
2015-04-28 11:58:25	34.24
2015-04-28 12:57:47	34.24
2015-04-28 14:58:25	34.2
2015-04-28 15:58:02	34.22
2015-04-28 16:57:56	34.23
2015-04-28 19:59:42	34.32
2015-04-28 20:59:55	34.23
2015-04-28 21:59:55	34.22
2015-04-28 22:59:55	34.23
2015-04-28 23:59:55	34.2
2015-04-29 00:59:55	34.17
2015-04-29 01:59:55	34.19
2015-04-29 02:59:55	34.22
2015-04-29 03:59:55	34.17
2015-04-29 04:59:55	34.23
2015-04-29 05:59:55	34.22
2015-04-29 06:59:55	34.22
2015-04-29 07:59:55	34.18
2015-04-29 08:59:55	34.17
2015-04-29 09:59:55	34.17
2015-04-29 10:59:55	34.25
2015-04-29 11:59:55	34.22
2015-04-29 12:59:55	34.26
2015-04-29 13:59:55	34.25
2015-04-29 14:59:55	34.23
2015-04-29 15:59:55	34.18
2015-04-29 16:59:55	34.17
2015-04-29 17:59:55	34.12
2015-04-29 18:59:55	34.17
2015-04-29 19:59:55	34.1
2015-04-29 20:59:55	34.16
2015-04-29 21:59:55	34.1
2015-04-29 22:59:55	34.19
2015-04-29 23:59:55	34.16
2015-04-30 00:59:55	34.22
2015-04-30 01:59:55	34.17
2015-04-30 02:59:55	34.14
2015-04-30 03:59:55	34.17
2015-04-30 04:59:55	34.12
2015-04-30 05:59:55	34.2
2015-04-30 06:59:55	34.3
2015-04-30 07:59:55	34.29
2015-04-30 08:59:55	34.26
2015-04-30 09:59:55	34.27
2015-04-30 10:59:55	34.26
2015-04-30 11:59:55	34.3
2015-04-30 12:59:55	34.26
2015-04-30 13:59:55	34.21
2015-04-30 14:59:55	34.23
2015-04-30 15:59:55	34.25
2015-04-30 16:59:55	34.24
2015-04-30 17:59:55	34.23
2015-04-30 18:59:55	34.27
2015-04-30 19:59:55	34.21
2015-04-30 20:59:55	34.19
2015-04-30 21:59:55	34.25
2015-04-30 22:59:55	34.21
2015-04-30 23:59:55	34.16
2015-05-01 00:59:55	34.13
2015-05-01 01:59:55	34.13
2015-05-01 02:59:55	34.08
2015-05-01 03:59:55	34.06
2015-05-01 04:59:55	34.1
2015-05-01 05:59:55	34.08
2015-05-01 06:59:55	34.07
2015-05-01 07:59:55	34.09
2015-05-01 08:59:55	34.11
2015-05-01 09:59:55	34.06
2015-05-01 10:59:55	34.14
2015-05-01 11:59:55	34.15
2015-05-01 12:59:55	34.17
2015-05-01 13:59:55	34.16
2015-05-01 14:59:55	34.17
2015-05-01 15:59:55	34.15
2015-05-01 16:59:55	34.09
2015-05-01 17:59:55	34.07
2015-05-01 18:59:55	34.1
2015-05-01 19:59:55	34.1
2015-05-01 20:59:55	34.15
2015-05-01 21:59:55	34.16
2015-05-01 22:59:55	34.12
2015-05-01 23:59:55	34.05
2015-05-02 00:59:55	34.16
2015-05-02 01:59:55	34.3
2015-05-02 02:59:55	34.29
2015-05-02 03:59:55	34.22
2015-05-02 04:59:55	34.25
2015-05-02 05:59:55	34.25
2015-05-02 06:59:55	34.23
2015-05-02 07:59:55	34.23
2015-05-02 08:59:55	34.22
2015-05-02 09:59:55	34.3
2015-05-02 10:59:55	34.29
2015-05-02 11:59:55	34.29
2015-05-02 12:59:55	34.25
2015-05-02 13:59:55	34.22
2015-05-02 14:59:55	34.34
2015-05-02 15:59:55	34.1
2015-05-02 16:59:55	34.1
2015-05-02 17:59:55	33.97
2015-05-02 18:59:55	33.95
2015-05-02 19:59:55	33.97
2015-05-02 20:59:55	34.13
2015-05-02 21:59:55	34.3
2015-05-02 22:59:55	34.3
2015-05-02 23:59:55	34.35
2015-05-03 00:59:55	34.34
2015-05-03 01:59:55	34.28
2015-05-03 02:59:55	34.33
2015-05-03 03:59:55	34.29
2015-05-03 04:59:55	34.29
2015-05-03 05:59:55	34.27
2015-05-03 06:59:55	34.41
2015-05-03 07:59:55	34.38
2015-05-03 08:59:55	34.32
2015-05-03 09:59:55	34.34
2015-05-03 10:59:55	34.28
2015-05-03 11:59:55	34.28
2015-05-03 12:59:55	34.23
2015-05-03 13:59:55	34.26
2015-05-03 14:59:55	34.28
2015-05-03 15:59:55	34.22
2015-05-03 16:59:55	34.21
2015-05-03 17:59:55	34.21
2015-05-03 18:59:55	34.21
2015-05-03 19:59:55	34.29
2015-05-03 20:59:55	34.32
2015-05-03 21:59:55	34.33
2015-05-03 22:59:55	34.4
2015-05-03 23:59:55	34.37
2015-05-04 00:59:55	34.41
2015-05-04 01:59:55	34.42
2015-05-04 02:59:55	34.42
2015-05-04 03:59:55	34.42
2015-05-04 04:59:55	34.37
2015-05-04 05:59:55	34.39
2015-05-04 06:59:55	34.39
2015-05-04 07:59:55	34.38
2015-05-04 08:59:55	34.38
2015-05-04 09:59:55	34.37
2015-05-04 10:59:55	34.35
2015-05-04 11:59:55	34.3
2015-05-04 12:59:55	34.31
2015-05-04 13:59:55	34.33
2015-05-04 14:59:55	34.36
2015-05-04 15:59:55	34.32
2015-05-04 16:59:55	34.27
2015-05-04 17:59:55	34.25
2015-05-04 18:59:55	34.29
2015-05-04 19:59:55	34.39
2015-05-04 20:59:55	34.43
2015-05-04 21:59:55	34.38
2015-05-04 22:59:55	34.44
2015-05-04 23:59:55	34.44
2015-05-05 00:59:55	34.41
2015-05-05 01:59:55	34.4
2015-05-05 02:59:55	34.41
2015-05-05 03:59:55	34.35
2015-05-05 04:59:55	34.36
2015-05-05 05:59:55	34.3
2015-05-05 06:59:55	34.32
2015-05-05 07:59:55	34.39
2015-05-05 08:59:55	34.4
2015-05-05 09:59:55	34.41
2015-05-05 10:59:55	34.38
2015-05-05 11:59:55	34.36
2015-05-05 12:59:55	34.33
2015-05-05 13:59:55	34.35
2015-05-05 14:59:55	34.36
2015-05-05 15:59:55	34.34
2015-05-05 16:59:55	34.33
2015-05-05 17:59:55	34.25
2015-05-05 18:59:55	34.19
2015-05-05 19:59:55	34.15
2015-05-05 20:59:55	34.09
2015-05-05 21:59:55	34.07
2015-05-05 22:59:55	34.31
2015-05-05 23:59:55	34.32
2015-05-06 00:59:55	34.34
2015-05-06 01:59:55	34.2
2015-05-06 02:59:55	34.19
2015-05-06 03:59:55	34.1
2015-05-06 04:59:55	34.16
2015-05-06 05:59:55	34.12
2015-05-06 06:59:55	34.27
2015-05-06 07:59:55	34.25
2015-05-06 08:59:55	34.21
2015-05-06 09:59:55	34.27
2015-05-06 10:59:55	34.25
2015-05-06 11:59:55	34.24
2015-05-06 12:59:55	34.24
2015-05-06 13:59:55	34.23
2015-05-06 14:59:55	34.25
2015-05-06 15:59:55	34.22
2015-05-06 16:59:55	34.1
2015-05-06 17:59:55	34.14
2015-05-06 18:59:55	34.09
2015-05-06 19:59:55	34.13
2015-05-06 20:59:55	34.19
2015-05-06 21:59:55	34.12
2015-05-06 22:59:55	34.18
2015-05-06 23:59:55	34.25
2015-05-07 00:59:55	34.19
2015-05-07 01:59:55	34.14
2015-05-07 02:59:55	34.22
2015-05-07 03:59:55	34.25
2015-05-07 04:59:55	34.24
2015-05-07 05:59:55	34.19
2015-05-07 06:59:55	34.09
2015-05-07 07:59:56	33.98
2015-05-07 08:59:55	33.94
2015-05-07 09:59:55	33.93
2015-05-07 10:59:55	33.94
2015-05-07 11:59:56	33.95
2015-05-07 12:59:56	33.93
2015-05-07 13:59:56	33.88
2015-05-07 14:59:56	33.93
2015-05-07 15:59:56	33.92
2015-05-07 16:59:56	33.91
2015-05-07 17:59:56	33.93
2015-05-07 18:59:56	33.97
2015-05-07 19:59:56	33.93
2015-05-07 20:59:56	33.88
2015-05-07 21:59:56	33.87
2015-05-07 22:59:56	33.87
2015-05-07 23:59:56	33.85
2015-05-08 00:59:56	33.92
2015-05-08 01:59:56	33.89
2015-05-08 02:59:56	33.92
2015-05-08 03:59:56	33.93
2015-05-08 04:59:56	34.03
2015-05-08 05:59:56	34.1
2015-05-08 06:59:56	34.13
2015-05-08 07:59:56	34.22
2015-05-08 08:59:56	34.27
2015-05-08 09:59:56	34.27
2015-05-08 10:59:56	34.26
2015-05-08 11:59:56	34.26
2015-05-08 12:59:56	34.16
2015-05-08 13:59:55	34.25
2015-05-08 14:59:55	34.18
2015-05-08 15:59:55	34.18
2015-05-08 16:59:55	34.17
2015-05-08 17:59:56	34.11
2015-05-08 18:59:56	33.88
2015-05-08 19:59:56	33.85
2015-05-08 20:59:56	33.86
2015-05-08 21:59:56	33.84
2015-05-08 22:59:56	33.9
2015-05-08 23:59:56	33.85
2015-05-09 00:59:56	33.9
2015-05-09 01:59:56	34.17
2015-05-09 02:59:56	34.09
2015-05-09 03:59:56	34.07
2015-05-09 04:59:56	34.16
2015-05-09 05:59:56	34.11
2015-05-09 06:59:56	34.11
2015-05-09 07:59:56	34.02
2015-05-09 08:59:56	34
2015-05-09 09:59:56	33.98
2015-05-09 10:59:56	34
2015-05-09 11:59:56	33.91
2015-05-09 12:59:56	33.95
2015-05-09 13:59:56	34.01
2015-05-09 14:59:56	33.95
2015-05-09 15:59:56	33.94
2015-05-09 16:59:56	33.93
2015-05-09 17:59:56	33.88
2015-05-09 18:59:56	33.94
2015-05-09 19:59:56	33.93
2015-05-09 20:59:56	33.94
2015-05-09 21:59:56	33.93
2015-05-09 22:59:56	33.93
2015-05-09 23:59:56	33.88
2015-05-10 00:59:56	33.88
2015-05-10 01:59:56	33.93
2015-05-10 02:59:56	33.93
2015-05-10 03:59:56	33.89
2015-05-10 04:59:56	33.96
2015-05-10 05:59:56	33.97
2015-05-10 06:59:56	33.97
2015-05-10 07:59:56	33.94
2015-05-10 08:59:56	33.85
2015-05-10 09:59:56	33.97
2015-05-10 10:59:56	34
2015-05-10 11:59:56	34.01
2015-05-10 12:59:56	34.02
2015-05-10 13:59:56	33.95
2015-05-10 14:59:56	33.86
2015-05-10 15:59:56	33.85
2015-05-10 16:59:56	33.85
2015-05-10 17:59:56	33.86
2015-05-10 18:59:56	33.85
2015-05-10 19:59:56	33.85
2015-05-10 20:59:56	33.83
2015-05-10 21:59:56	33.89
2015-05-10 22:59:56	33.89
2015-05-10 23:59:56	33.88
2015-05-11 00:59:56	33.84
2015-05-11 01:59:56	33.84
2015-05-11 02:59:56	33.86
2015-05-11 03:59:56	33.83
2015-05-11 04:59:56	33.89
2015-05-11 05:59:56	33.89
2015-05-11 06:59:56	33.89
2015-05-11 07:59:56	34.01
2015-05-11 08:59:56	34.21
2015-05-11 09:59:56	34.3
2015-05-11 10:59:56	34.36
2015-05-11 11:59:56	34.32
2015-05-11 12:59:56	34.32
2015-05-11 13:59:56	34.32
2015-05-11 14:59:56	34.36
2015-05-11 15:59:56	34.32
2015-05-11 16:59:56	34.32
2015-05-11 17:59:56	34.32
2015-05-11 18:59:56	34.34
2015-05-11 19:59:56	34.33
2015-05-11 20:59:56	34.35
2015-05-11 21:59:56	34.36
2015-05-11 22:59:56	34.35
2015-05-11 23:59:56	34.38
2015-05-12 00:59:56	34.37
2015-05-12 01:59:56	34.36
2015-05-12 02:59:56	34.39
2015-05-12 03:59:56	34.35
2015-05-12 04:59:56	34.32
2015-05-12 05:59:56	34.21
2015-05-12 06:59:56	34.33
2015-05-12 07:59:56	34.24
2015-05-12 08:59:56	34.34
2015-05-12 09:59:56	34.38
2015-05-12 10:59:56	34.38
2015-05-12 11:59:56	34.39
2015-05-12 12:59:56	34.39
2015-05-12 13:59:56	34.37
2015-05-12 14:59:56	34.39
2015-05-12 15:59:56	34.36
2015-05-12 16:59:56	34.38
2015-05-12 17:59:56	34.35
2015-05-12 18:59:56	34.34
2015-05-12 19:59:56	34.32
2015-05-12 20:59:56	34.29
2015-05-12 21:59:56	34.2
2015-05-12 22:59:56	34.27
2015-05-12 23:59:56	34.3
2015-05-13 00:59:56	34.34
2015-05-13 01:59:56	34.33
2015-05-13 02:59:56	34.36
2015-05-13 03:59:56	34.37
2015-05-13 04:59:56	34.35
2015-05-13 05:59:56	34.34
2015-05-13 06:59:56	34.29
2015-05-13 07:59:56	34.25
2015-05-13 08:59:56	34.29
2015-05-13 09:59:56	34.32
2015-05-13 10:59:56	34.35
2015-05-13 11:59:56	34.37
2015-05-13 12:59:56	34.36
2015-05-13 13:59:56	34.39
2015-05-13 14:59:56	34.39
2015-05-13 15:59:56	34.38
2015-05-13 16:59:56	34.4
2015-05-13 17:59:56	34.37
2015-05-13 18:59:56	34.33
2015-05-13 19:59:56	34.31
2015-05-13 20:59:56	34.24
2015-05-13 21:59:56	34.29
2015-05-13 22:59:56	34.36
2015-05-13 23:59:56	34.32
2015-05-14 00:59:56	34.3
2015-05-14 01:59:56	34.27
2015-05-14 02:59:56	34.28
2015-05-14 03:59:56	34.29
2015-05-14 04:59:56	34.28
2015-05-14 05:59:56	34.28
2015-05-14 06:59:56	34.28
2015-05-14 07:59:56	34.31
2015-05-14 08:59:56	34.34
2015-05-14 09:59:56	34.35
2015-05-14 10:59:56	34.37
2015-05-14 11:59:56	34.38
2015-05-14 12:59:56	34.42
2015-05-14 13:59:56	34.42
2015-05-14 14:59:56	34.39
2015-05-14 15:59:56	34.43
2015-05-14 16:59:56	34.44
2015-05-14 17:59:56	34.49
2015-05-14 18:59:56	34.5
2015-05-14 19:59:56	34.5
2015-05-14 20:59:56	34.51
2015-05-14 21:59:56	34.56
2015-05-14 22:59:56	34.55
2015-05-14 23:59:56	34.5
2015-05-15 00:59:56	34.55
2015-05-15 01:59:56	34.56
2015-05-15 02:59:56	34.58
2015-05-15 03:59:56	34.56
2015-05-15 04:59:56	34.54
2015-05-15 05:59:56	34.59
2015-05-15 06:59:56	34.56
2015-05-15 07:59:56	34.57
2015-05-15 08:59:56	34.57
2015-05-15 09:59:56	34.57
2015-05-15 10:59:56	34.53
2015-05-15 11:59:56	34.53
2015-05-15 12:59:56	34.52
2015-05-15 13:59:56	34.49
2015-05-15 14:59:56	34.56
2015-05-15 15:59:56	34.58
2015-05-15 16:59:56	34.59
2015-05-15 17:59:56	34.57
2015-05-15 18:59:56	34.59
2015-05-15 19:59:56	34.58
2015-05-15 20:59:56	34.58
2015-05-15 21:59:56	34.54
2015-05-15 22:59:56	34.51
2015-05-15 23:59:56	34.54
2015-05-16 00:59:56	34.46
2015-05-16 01:59:56	34.45
2015-05-16 02:59:56	34.53
2015-05-16 03:59:56	34.5
2015-05-16 04:59:56	34.56
2015-05-16 05:59:56	34.58
2015-05-16 06:59:56	34.59
2015-05-16 07:59:56	34.61
2015-05-16 08:59:56	34.63
2015-05-16 09:59:56	34.62
2015-05-16 10:59:56	34.63
2015-05-16 11:59:56	34.62
2015-05-16 12:59:56	34.64
2015-05-16 13:59:56	34.62
2015-05-16 14:59:56	34.59
2015-05-16 15:59:56	34.59
2015-05-16 16:59:56	34.6
2015-05-16 17:59:56	34.63
2015-05-16 18:59:56	34.62
2015-05-16 19:59:56	34.6
2015-05-16 20:59:56	34.6
2015-05-16 21:59:56	34.58
2015-05-16 22:59:56	34.58
2015-05-16 23:59:56	34.54
2015-05-17 00:59:56	34.55
2015-05-17 01:59:56	34.52
2015-05-17 02:59:56	34.54
2015-05-17 03:59:56	34.52
2015-05-17 04:59:56	34.51
2015-05-17 05:59:56	34.47
2015-05-17 06:59:56	34.51
2015-05-17 07:59:56	34.48
2015-05-17 08:59:56	34.45
2015-05-17 09:59:56	34.48
2015-05-17 10:59:56	34.53
2015-05-17 11:59:56	34.54
2015-05-17 12:59:56	34.47
2015-05-17 13:59:56	34.4
2015-05-17 14:59:56	34.34
2015-05-17 15:59:56	34.34
2015-05-17 16:59:56	34.34
2015-05-17 17:59:56	34.39
2015-05-17 18:59:56	34.35
2015-05-17 19:59:56	34.37
2015-05-17 20:59:56	34.37
2015-05-17 21:59:56	34.36
2015-05-17 22:59:56	34.38
2015-05-17 23:59:56	34.35
2015-05-18 00:59:56	34.39
2015-05-18 01:59:56	34.42
2015-05-18 02:59:56	34.51
2015-05-18 03:59:56	34.33
2015-05-18 04:59:56	34.42
2015-05-18 05:59:56	34.45
2015-05-18 06:59:56	34.49
2015-05-18 07:59:56	34.43
2015-05-18 08:59:56	34.32
2015-05-18 09:59:56	34.39
2015-05-18 10:59:56	34.41
2015-05-18 11:59:56	34.39
2015-05-18 12:59:56	34.36
2015-05-18 13:59:56	34.33
2015-05-18 14:59:56	34.31
2015-05-18 15:59:56	34.26
2015-05-18 16:59:56	34.31
2015-05-18 17:59:56	34.26
2015-05-18 18:59:56	34.29
2015-05-18 19:59:56	34.22
2015-05-18 20:59:56	34.16
2015-05-18 21:59:56	34.18
2015-05-18 22:59:56	34.2
2015-05-18 23:59:56	34.22
2015-05-19 00:59:56	34.15
2015-05-19 01:59:56	34.18
2015-05-19 02:59:56	34.21
2015-05-19 03:59:56	34.24
2015-05-19 04:59:56	34.33
2015-05-19 05:59:56	34.35
2015-05-19 06:59:56	34.3
2015-05-19 07:59:56	34.25
2015-05-19 08:59:56	34.24
2015-05-19 09:59:56	34.32
2015-05-19 10:59:56	34.34
2015-05-19 11:59:56	34.27
2015-05-19 12:59:56	34.44
2015-05-19 13:59:56	34.44
2015-05-19 14:59:56	34.34
2015-05-19 15:59:56	34.38
2015-05-19 16:59:56	34.4
2015-05-19 17:59:56	34.52
2015-05-19 18:59:56	34.54
2015-05-19 19:59:56	34.45
2015-05-19 20:59:56	34.38
2015-05-19 21:59:56	34.48
2015-05-19 22:59:56	34.48
2015-05-19 23:59:56	34.49
2015-05-20 00:59:56	34.47
2015-05-20 01:59:56	34.51
2015-05-20 02:59:56	34.5
2015-05-20 03:59:56	34.54
2015-05-20 04:59:56	34.48
2015-05-20 05:59:56	34.56
2015-05-20 06:59:56	34.56
2015-05-20 07:59:56	34.54
2015-05-20 08:59:56	34.55
2015-05-20 09:59:56	34.55
2015-05-20 10:59:56	34.54
2015-05-20 11:59:56	34.51
2015-05-20 12:59:56	34.5
2015-05-20 13:59:56	34.46
2015-05-20 14:59:56	34.46
2015-05-20 15:59:56	34.52
2015-05-20 16:59:56	34.53
2015-05-20 17:59:56	34.55
2015-05-20 18:59:56	34.55
2015-05-20 19:59:56	34.53
2015-05-20 20:59:56	34.51
2015-05-20 21:59:56	34.53
2015-05-20 22:59:56	34.52
2015-05-20 23:59:56	34.49
2015-05-21 00:59:56	34.51
2015-05-21 01:59:56	34.49
2015-05-21 02:59:56	34.51
2015-05-21 03:59:56	34.51
2015-05-21 04:59:56	34.45
2015-05-21 05:59:56	34.51
2015-05-21 06:59:56	34.47
2015-05-21 07:59:56	34.44
2015-05-21 08:59:56	34.39
2015-05-21 09:59:56	34.43
2015-05-21 10:59:56	34.42
2015-05-21 11:59:56	34.48
2015-05-21 12:59:56	34.53
2015-05-21 13:59:56	34.55
2015-05-21 14:59:56	34.54
2015-05-21 15:59:56	34.54
2015-05-21 16:59:56	34.59
2015-05-21 17:59:56	34.58
2015-05-21 18:59:56	34.53
2015-05-21 19:59:56	34.54
2015-05-21 20:59:56	34.51
2015-05-21 21:59:56	34.49
2015-05-21 22:59:56	34.48
2015-05-21 23:59:56	34.48
2015-05-22 00:59:56	34.48
2015-05-22 01:59:56	34.46
2015-05-22 02:59:56	34.4
2015-05-22 03:59:56	34.38
2015-05-22 04:59:56	34.42
2015-05-22 05:59:56	34.47
2015-05-22 06:59:56	34.47
2015-05-22 07:59:56	34.48
2015-05-22 08:59:56	34.54
2015-05-22 09:59:56	34.49
2015-05-22 10:59:56	34.57
2015-05-22 11:59:56	34.55
2015-05-27 15:59:55	34.63
2015-05-27 16:59:55	34.67
2015-05-27 17:59:55	34.64
2015-05-27 18:59:55	34.62
2015-05-27 19:59:55	34.63
2015-05-27 20:59:55	34.63
2015-05-27 21:59:55	34.62
2015-05-27 22:59:55	34.58
2015-05-27 23:59:55	34.51
2015-05-28 00:59:55	34.45
2015-05-28 01:59:55	34.47
2015-05-28 02:59:55	34.44
2015-05-28 03:59:55	34.55
2015-05-28 04:59:55	34.59
2015-05-28 05:59:55	34.55
2015-05-28 06:59:55	34.6
2015-05-28 07:59:55	34.61
2015-05-28 08:59:55	34.58
2015-05-28 09:59:55	34.57
2015-05-28 10:59:55	34.59
2015-05-28 11:59:55	34.49
2015-05-28 12:59:55	34.61
2015-05-28 13:59:55	34.67
2015-05-28 14:59:55	34.67
2015-05-28 15:59:55	34.54
2015-05-28 16:59:55	34.6
2015-05-28 17:59:55	34.56
2015-05-28 18:59:55	34.48
2015-05-28 19:59:55	34.6
2015-05-28 20:59:55	34.45
2015-05-28 21:59:55	34.57
2015-05-28 22:59:55	34.61
2015-05-28 23:59:55	34.59
2015-05-29 00:59:55	34.63
2015-05-29 01:59:55	34.6
2015-05-29 02:59:55	34.57
2015-05-29 03:59:55	34.56
2015-05-29 04:59:55	34.61
2015-05-29 05:59:55	34.6
2015-05-29 06:59:55	34.63
2015-05-29 07:59:55	34.67
2015-05-29 08:59:55	34.66
2015-05-29 09:59:55	34.67
2015-05-29 10:59:55	34.7
2015-05-29 11:59:55	34.69
2015-05-29 12:59:55	34.69
2015-05-29 13:59:55	34.69
2015-05-29 14:59:55	34.65
2015-05-29 15:59:55	34.67
2015-05-29 16:59:55	34.69
2015-05-29 17:59:55	34.69
2015-05-29 18:59:55	34.69
2015-05-29 19:59:55	34.69
2015-05-29 20:59:55	34.69
2015-05-29 21:59:55	34.68
2015-05-29 22:59:55	34.66
2015-05-29 23:59:55	34.64
2015-05-30 00:59:55	34.64
2015-05-30 01:59:55	34.6
2015-05-30 02:59:55	34.63
2015-05-30 03:59:55	34.66
2015-05-30 04:59:55	34.67
2015-05-30 05:59:55	34.66
2015-05-30 06:59:55	34.67
2015-05-30 07:59:55	34.68
2015-05-30 08:59:55	34.65
2015-05-30 09:59:55	34.68
2015-05-30 10:59:55	34.68
2015-05-30 11:59:55	34.69
2015-05-30 12:59:55	34.66
2015-05-30 13:59:55	34.65
2015-05-30 14:59:55	34.63
2015-05-30 15:59:55	34.61
2015-05-30 16:59:55	34.58
2015-05-30 17:59:55	34.55
2015-05-30 18:59:55	34.49
2015-05-30 19:59:55	34.47
2015-05-30 20:59:55	34.48
2015-05-30 21:59:55	34.43
2015-05-30 22:59:55	34.44
2015-05-30 23:59:55	34.47
2015-05-31 00:59:55	34.49
2015-05-31 01:59:55	34.55
2015-05-31 02:59:55	34.57
2015-05-31 03:59:55	34.54
2015-05-31 04:59:55	34.55
2015-05-31 05:59:55	34.57
2015-05-31 06:59:55	34.57
2015-05-31 07:59:55	34.55
2015-05-31 08:59:55	34.52
2015-05-31 09:59:55	34.54
2015-05-31 10:59:55	34.57
2015-05-31 11:59:55	34.59
2015-05-31 12:59:55	34.68
2015-05-31 13:59:55	34.68
2015-05-31 14:59:55	34.63
2015-05-31 15:59:55	34.64
2015-05-31 16:59:55	34.61
2015-05-31 17:59:55	34.64
2015-05-31 18:59:55	34.64
2015-05-31 19:59:55	34.61
2015-05-31 20:59:55	34.57
2015-05-31 21:59:55	34.58
2015-05-31 22:59:55	34.62
2015-05-31 23:59:55	34.61
2015-06-01 00:59:55	34.61
2015-06-01 01:59:55	34.59
2015-06-01 02:59:55	34.55
2015-06-01 03:59:55	34.54
2015-06-01 04:59:55	34.53
2015-06-01 05:59:55	34.51
2015-06-01 06:59:55	34.51
2015-06-01 07:59:55	34.49
2015-06-01 08:59:55	34.47
2015-06-01 09:59:55	34.56
2015-06-01 10:59:55	34.52
2015-06-01 11:59:55	34.58
2015-06-01 12:59:55	34.61
2015-06-01 13:59:55	34.58
2015-06-01 14:59:55	34.63
2015-06-01 15:59:55	34.63
2015-06-01 16:59:55	34.6
2015-06-01 17:59:55	34.56
2015-06-01 18:59:55	34.58
2015-06-01 19:59:55	34.61
2015-06-01 20:59:55	34.63
2015-06-01 21:59:55	34.62
2015-06-01 22:59:55	34.64
2015-06-01 23:59:55	34.68
2015-06-02 00:59:55	34.7
2015-06-02 01:59:55	34.67
2015-06-02 02:59:55	34.67
2015-06-02 03:59:55	34.68
2015-06-02 04:59:55	34.68
2015-06-02 05:59:55	34.72
2015-06-02 06:59:55	34.73
2015-06-02 07:59:55	34.68
2015-06-02 08:59:55	34.68
2015-06-02 09:59:55	34.68
2015-06-02 10:59:55	34.7
2015-06-02 11:59:55	34.7
2015-06-02 12:59:55	34.67
2015-06-02 13:59:55	34.67
2015-06-02 14:59:55	34.63
2015-06-02 15:59:55	34.53
2015-06-02 16:59:55	34.29
2015-06-02 17:59:55	34.3
2015-06-02 18:59:55	34.21
2015-06-02 19:59:55	34.21
2015-06-02 20:59:55	34.3
2015-06-02 21:59:55	34.44
2015-06-02 22:59:55	34.5
2015-06-02 23:59:55	34.44
2015-06-03 00:59:55	34.39
2015-06-03 01:59:55	34.44
2015-06-03 02:59:55	34.44
2015-06-03 03:59:55	34.46
2015-06-03 04:59:55	34.49
2015-06-03 05:59:55	34.46
2015-06-03 06:59:55	34.43
2015-06-03 07:59:55	34.45
2015-06-03 08:59:55	34.51
2015-06-03 09:59:55	34.59
2015-06-03 10:59:55	34.59
2015-06-03 11:59:55	34.61
2015-06-03 12:59:55	34.62
2015-06-03 13:59:55	34.6
2015-06-03 14:59:55	34.63
2015-06-03 15:59:55	34.64
2015-06-03 16:59:55	34.66
2015-06-03 17:59:55	34.66
2015-06-03 18:59:55	34.64
2015-06-03 19:59:55	34.61
2015-06-03 20:59:55	34.62
2015-06-03 21:59:55	34.63
2015-06-03 22:59:55	34.64
2015-06-03 23:59:55	34.66
2015-06-04 00:59:55	34.67
2015-06-04 01:59:55	34.7
2015-06-04 02:59:55	34.69
2015-06-04 03:59:55	34.68
2015-06-04 04:59:55	34.69
2015-06-04 05:59:55	34.7
2015-06-04 06:59:55	34.66
2015-06-04 07:59:55	34.66
2015-06-04 08:59:55	34.67
2015-06-04 09:59:55	34.69
2015-06-04 10:59:55	34.68
2015-06-04 11:59:55	34.69
2015-06-04 12:59:55	34.7
2015-06-04 13:59:55	34.68
2015-06-04 14:59:55	34.68
2015-06-04 15:59:55	34.67
2015-06-04 16:59:55	34.64
2015-06-04 17:59:55	34.6
2015-06-04 18:59:55	34.54
2015-06-04 19:59:55	34.43
2015-06-04 20:59:55	34.46
2015-06-04 21:59:55	34.54
2015-06-04 22:59:55	34.55
2015-06-04 23:59:55	34.59
2015-06-05 00:59:55	34.54
2015-06-05 01:59:55	34.55
2015-06-05 02:59:55	34.58
2015-06-05 03:59:55	34.55
2015-06-05 04:59:55	34.57
2015-06-05 05:59:55	34.61
2015-06-05 06:59:55	34.62
2015-06-05 07:59:55	34.62
2015-06-05 08:59:55	34.64
2015-06-05 09:59:55	34.66
2015-06-05 10:59:55	34.65
2015-06-05 11:59:55	34.63
2015-06-05 12:59:55	34.58
2015-06-05 13:59:55	34.55
2015-06-05 14:59:55	34.55
2015-06-05 15:59:55	34.54
2015-06-05 16:59:55	34.6
2015-06-05 17:59:55	34.64
2015-06-05 18:59:55	34.62
2015-06-05 19:59:55	34.57
2015-06-05 20:59:55	34.59
2015-06-05 21:59:55	34.6
2015-06-05 22:59:55	34.62
2015-06-05 23:59:55	34.61
2015-06-06 00:59:55	34.6
2015-06-06 01:59:55	34.59
2015-06-06 02:59:55	34.56
2015-06-06 03:59:55	34.57
2015-06-06 04:59:55	34.57
2015-06-06 05:59:55	34.56
2015-06-06 06:59:55	34.58
2015-06-06 07:59:55	34.59
2015-06-06 08:59:55	34.6
2015-06-06 09:59:55	34.59
2015-06-06 10:59:55	34.59
2015-06-06 11:59:55	34.63
2015-06-06 12:59:55	34.6
2015-06-06 13:59:55	34.57
2015-06-06 14:59:55	34.6
2015-06-06 15:59:55	34.58
2015-06-06 16:59:55	34.55
2015-06-06 17:59:55	34.54
2015-06-06 18:59:55	34.61
2015-06-06 19:59:55	34.64
2015-06-06 20:59:55	34.65
2015-06-06 21:59:55	34.65
2015-06-06 22:59:55	34.63
2015-06-06 23:59:55	34.62
2015-06-07 00:59:55	34.65
2015-06-07 01:59:55	34.69
2015-06-07 02:59:55	34.67
2015-06-07 03:59:55	34.67
2015-06-07 04:59:55	34.67
2015-06-07 05:59:55	34.69
2015-06-07 06:59:55	34.7
2015-06-07 07:59:55	34.69
2015-06-07 08:59:55	34.67
2015-06-07 09:59:55	34.66
2015-06-07 10:59:55	34.7
2015-06-07 11:59:55	34.71
2015-06-07 12:59:55	34.72
2015-06-07 13:59:55	34.73
2015-06-07 14:59:55	34.72
2015-06-07 15:59:55	34.71
2015-06-07 16:59:55	34.68
2015-06-07 17:59:55	34.69
2015-06-07 18:59:55	34.63
2015-06-07 19:59:55	34.62
2015-06-07 20:59:55	34.57
2015-06-07 21:59:55	34.52
2015-06-07 22:59:55	34.48
2015-06-07 23:59:55	34.45
2015-06-08 00:59:55	34.42
2015-06-08 01:59:55	34.42
2015-06-08 02:59:55	34.42
2015-06-08 03:59:55	34.53
2015-06-08 04:59:55	34.54
2015-06-08 05:59:55	34.57
2015-06-08 06:59:55	34.64
2015-06-08 07:59:55	34.66
2015-06-08 08:59:55	34.66
2015-06-08 09:59:55	34.67
2015-06-08 10:59:55	34.66
2015-06-08 11:59:55	34.63
2015-06-08 12:59:55	34.65
2015-06-08 13:59:55	34.61
2015-06-08 14:59:55	34.67
2015-06-08 15:59:55	34.67
2015-06-08 16:59:55	34.58
2015-06-08 17:59:55	34.55
2015-06-08 18:59:55	34.54
2015-06-08 19:59:55	34.55
2015-06-08 20:59:55	34.52
2015-06-08 21:59:55	34.46
2015-06-08 22:59:55	34.5
2015-06-08 23:59:55	34.58
2015-06-09 00:59:55	34.64
2015-06-09 01:59:55	34.66
2015-06-09 02:59:55	34.66
2015-06-09 03:59:55	34.68
2015-06-09 04:59:55	34.71
2015-06-09 05:59:55	34.7
2015-06-09 06:59:55	34.68
2015-06-09 07:59:55	34.64
2015-06-09 08:59:55	34.62
2015-06-09 09:59:55	34.64
2015-06-09 10:59:55	34.67
2015-06-09 11:59:55	34.69
2015-06-09 12:59:55	34.67
2015-06-09 13:59:55	34.65
2015-06-09 14:59:55	34.62
2015-06-09 15:59:55	34.59
2015-06-09 16:59:55	34.54
2015-06-09 17:59:55	34.31
2015-06-09 18:59:55	34.32
2015-06-09 19:59:55	34.41
2015-06-09 20:59:55	34.49
2015-06-09 21:59:55	34.42
2015-06-09 22:59:55	34.53
2015-06-09 23:59:55	34.55
2015-06-10 00:59:55	34.55
2015-06-10 01:59:55	34.48
2015-06-10 02:59:55	34.51
2015-06-10 03:59:55	34.51
2015-06-10 04:59:55	34.51
2015-06-10 05:59:55	34.54
2015-06-10 06:59:55	34.47
2015-06-10 07:59:55	34.46
2015-06-10 08:59:55	34.54
2015-06-10 09:59:55	34.49
2015-06-10 10:59:55	34.5
2015-06-10 11:59:55	34.52
2015-06-10 12:59:55	34.49
2015-06-10 13:59:55	34.46
2015-06-10 14:59:55	34.52
2015-06-10 15:59:55	34.5
2015-06-10 16:59:55	34.51
2015-06-10 17:59:55	34.53
2015-06-10 18:59:55	34.59
2015-06-10 19:59:55	34.62
2015-06-10 20:59:55	34.62
2015-06-10 21:59:55	34.64
2015-06-10 22:59:55	34.6
2015-06-10 23:59:55	34.6
2015-06-11 00:59:55	34.62
2015-06-11 01:59:55	34.66
2015-06-11 02:59:55	34.7
2015-06-11 03:59:55	34.71
2015-06-11 04:59:55	34.69
2015-06-11 05:59:55	34.67
2015-06-11 06:59:55	34.68
2015-06-11 07:59:55	34.69
2015-06-11 08:59:55	34.69
2015-06-11 09:59:55	34.68
2015-06-11 10:59:55	34.68
2015-06-11 11:59:55	34.67
2015-06-11 12:59:55	34.69
2015-06-11 13:59:55	34.69
2015-06-11 14:59:55	34.65
2015-06-11 15:59:55	34.66
2015-06-11 16:59:55	34.65
2015-06-11 17:59:55	34.61
2015-06-11 18:59:55	34.67
2015-06-11 19:59:55	34.66
2015-06-11 20:59:55	34.67
2015-06-11 21:59:55	34.66
2015-06-11 22:59:55	34.65
2015-06-11 23:59:55	34.69
2015-06-12 00:59:55	34.72
2015-06-12 01:59:55	34.71
2015-06-12 02:59:55	34.73
2015-06-12 03:59:55	34.73
2015-06-12 04:59:55	34.65
2015-06-12 05:59:55	34.68
2015-06-12 06:59:55	34.62
2015-06-12 07:59:55	34.65
2015-06-12 08:59:55	34.67
2015-06-12 09:59:55	34.65
2015-06-12 10:59:55	34.71
2015-06-12 11:59:55	34.68
2015-06-12 12:59:55	34.69
2015-06-12 13:59:55	34.69
2015-06-12 14:59:55	34.74
2015-06-12 15:59:55	34.72
2015-06-12 16:59:55	34.74
2015-06-12 17:59:55	34.74
2015-06-12 18:59:55	34.68
2015-06-12 19:59:55	34.7
2015-06-12 20:59:55	34.71
2015-06-12 21:59:55	34.7
2015-06-12 22:59:55	34.68
2015-06-12 23:59:55	34.69
2015-06-13 00:59:55	34.69
2015-06-13 01:59:55	34.71
2015-06-13 02:59:55	34.71
2015-06-13 03:59:55	34.7
2015-06-13 04:59:55	34.69
2015-06-13 05:59:55	34.68
2015-06-13 06:59:55	34.64
2015-06-13 07:59:55	34.65
2015-06-13 08:59:55	34.67
2015-06-13 09:59:55	34.7
2015-06-13 10:59:55	34.69
2015-06-13 11:59:55	34.69
2015-06-13 12:59:55	34.67
2015-06-13 13:59:55	34.65
2015-06-13 14:59:55	34.66
2015-06-13 15:59:55	34.62
2015-06-13 16:59:55	34.66
2015-06-13 17:59:55	34.68
2015-06-13 18:59:55	34.71
2015-06-13 19:59:55	34.65
2015-06-13 20:59:55	34.66
2015-06-13 21:59:55	34.62
2015-06-13 22:59:55	34.62
2015-06-13 23:59:55	34.63
2015-06-14 00:59:55	34.62
2015-06-14 01:59:55	34.63
2015-06-14 02:59:55	34.67
2015-06-14 03:59:55	34.68
2015-06-14 04:59:55	34.65
2015-06-14 05:59:55	34.66
2015-06-14 06:59:55	34.63
2015-06-14 07:59:55	34.64
2015-06-14 08:59:55	34.69
2015-06-14 09:59:55	34.7
2015-06-14 10:59:55	34.72
2015-06-14 11:59:55	34.7
2015-06-14 12:59:55	34.68
2015-06-14 13:59:55	34.67
2015-06-14 14:59:55	34.67
2015-06-14 15:59:55	34.71
2015-06-14 16:59:55	34.72
2015-06-14 17:59:55	34.7
2015-06-14 18:59:55	34.62
2015-06-14 19:59:55	34.63
2015-06-14 20:59:55	34.61
2015-06-14 21:59:55	34.62
2015-06-14 22:59:55	34.67
2015-06-14 23:59:55	34.67
2015-06-15 00:59:55	34.7
2015-06-15 01:59:55	34.68
2015-06-15 02:59:55	34.68
2015-06-15 03:59:55	34.72
2015-06-15 04:59:55	34.67
2015-06-15 05:59:55	34.69
2015-06-15 06:59:55	34.63
2015-06-15 07:59:55	34.61
2015-06-15 08:59:55	34.61
2015-06-15 09:59:55	34.65
2015-06-15 10:59:55	34.57
2015-06-15 11:59:55	34.61
2015-06-15 12:59:55	34.67
2015-06-15 13:59:55	34.66
2015-06-15 14:59:55	34.65
2015-06-15 15:59:55	34.65
2015-06-15 16:59:55	34.65
2015-06-15 17:59:55	34.62
2015-06-15 18:59:55	34.66
2015-06-15 19:59:55	34.67
2015-06-15 20:59:55	34.66
2015-06-15 21:59:55	34.69
2015-06-15 22:59:55	34.71
2015-06-15 23:59:55	34.7
2015-06-16 00:59:55	34.69
2015-06-16 01:59:55	34.68
2015-06-16 02:59:55	34.68
2015-06-16 03:59:55	34.69
2015-06-16 04:59:55	34.68
2015-06-16 05:59:55	34.68
2015-06-16 06:59:55	34.68
2015-06-16 07:59:55	34.69
2015-06-16 08:59:55	34.67
2015-06-16 09:59:55	34.62
2015-06-16 10:59:55	34.69
2015-06-16 11:59:55	34.72
2015-06-16 12:59:55	34.72
2015-06-16 13:59:55	34.73
2015-06-16 14:59:55	34.72
2015-06-16 15:59:55	34.68
2015-06-16 16:59:55	34.74
2015-06-16 17:59:55	34.71
2015-06-16 18:59:55	34.72
2015-06-16 19:59:55	34.71
2015-06-16 20:59:55	34.68
2015-06-16 21:59:55	34.68
2015-06-16 22:59:55	34.72
2015-06-16 23:59:55	34.74
2015-06-17 00:59:55	34.72
2015-06-17 01:59:55	34.7
2015-06-17 02:59:55	34.67
2015-06-17 03:59:55	34.67
2015-06-17 04:59:55	34.7
2015-06-17 05:59:55	34.69
2015-06-17 06:59:55	34.68
2015-06-17 07:59:55	34.69
2015-06-17 08:59:55	34.64
2015-06-17 09:59:55	34.66
2015-06-17 10:59:55	34.69
2015-06-17 11:59:55	34.7
2015-06-17 12:59:55	34.72
2015-06-17 13:59:55	34.72
2015-06-17 14:59:55	34.73
2015-06-17 15:59:55	34.74
2015-06-17 16:59:55	34.74
2015-06-17 17:59:55	34.74
2015-06-17 18:59:55	34.73
2015-06-17 19:59:55	34.71
2015-06-17 20:59:55	34.68
2015-06-17 21:59:55	34.66
2015-06-17 22:59:55	34.68
2015-06-17 23:59:55	34.62
2015-06-18 00:59:55	34.63
2015-06-18 01:59:55	34.66
2015-06-18 02:59:55	34.67
2015-06-18 03:59:55	34.63
2015-06-18 04:59:55	34.69
2015-06-18 05:59:55	34.68
2015-06-18 06:59:55	34.67
2015-06-18 07:59:55	34.64
2015-06-18 08:59:55	34.58
2015-06-18 09:59:55	34.55
2015-06-18 10:59:55	34.6
2015-06-18 11:59:55	34.67
2015-06-18 12:59:55	34.71
2015-06-18 13:59:55	34.72
2015-06-18 14:59:55	34.73
2015-06-18 15:59:55	34.72
2015-06-18 16:59:55	34.62
2015-06-18 17:59:55	34.66
2015-06-18 18:59:55	34.59
2015-06-18 19:59:55	34.59
2015-06-18 20:59:55	34.49
2015-06-18 21:59:55	34.43
2015-06-18 22:59:55	34.43
2015-06-18 23:59:55	34.48
2015-06-19 00:59:55	34.44
2015-06-19 01:59:55	34.38
2015-06-19 02:59:55	34.45
2015-06-19 03:59:55	34.56
2015-06-19 04:59:55	34.55
2015-06-19 05:59:55	34.6
2015-06-19 07:59:55	34.66
2015-06-19 08:59:55	34.68
2015-06-19 09:59:55	34.67
2015-06-19 10:59:55	34.67
2015-06-19 11:59:55	34.67
2015-06-19 12:59:55	34.67
2015-06-19 13:59:55	34.64
2015-06-19 14:59:55	34.7
2015-06-19 15:59:55	34.7
2015-06-19 16:59:55	34.69
2015-06-19 17:59:55	34.69
2015-06-19 18:59:55	34.68
2015-06-19 19:59:55	34.69
2015-06-19 20:59:55	34.66
2015-06-19 21:59:55	34.65
2015-06-19 22:59:55	34.65
2015-06-19 23:59:55	34.63
2015-06-20 00:59:55	34.59
2015-06-20 01:59:55	34.64
2015-06-20 02:59:55	34.67
2015-06-20 03:59:55	34.68
2015-06-20 04:59:55	34.66
2015-06-20 05:59:55	34.7
2015-06-20 06:59:55	34.69
2015-06-20 07:59:55	34.66
2015-06-20 08:59:55	34.67
2015-06-20 09:59:55	34.59
2015-06-20 10:59:55	34.57
2015-06-20 11:59:55	34.6
2015-06-20 12:59:55	34.63
2015-06-20 13:59:55	34.63
2015-06-20 14:59:55	34.67
2015-06-20 15:59:55	34.69
2015-06-20 16:59:55	34.62
2015-06-20 17:59:55	34.65
2015-06-20 18:59:55	34.65
2015-06-20 19:59:55	34.66
2015-06-20 20:59:55	34.6
2015-06-20 21:59:55	34.63
2015-06-20 22:59:55	34.66
2015-06-20 23:59:55	34.68
2015-06-21 00:59:55	34.68
2015-06-21 01:59:55	34.67
2015-06-21 02:59:55	34.68
2015-06-21 03:59:55	34.65
2015-06-21 04:59:55	34.59
2015-06-21 05:59:55	34.6
2015-06-21 06:59:55	34.58
2015-06-21 07:59:55	34.56
2015-06-21 08:59:55	34.64
2015-06-21 09:59:55	34.61
2015-06-21 10:59:55	34.58
2015-06-21 11:59:55	34.6
2015-06-21 12:59:55	34.58
2015-06-21 13:59:55	34.59
2015-06-21 14:59:55	34.62
2015-06-21 15:59:55	34.62
2015-06-21 16:59:55	34.64
2015-06-21 17:59:55	34.65
2015-06-21 18:59:55	34.66
2015-06-21 19:59:55	34.67
2015-06-21 20:59:55	34.65
2015-06-21 21:59:55	34.67
2015-06-21 22:59:55	34.68
2015-06-21 23:59:55	34.62
2015-06-22 00:59:55	34.61
2015-06-22 01:59:55	34.62
2015-06-22 02:59:55	34.65
2015-06-22 03:59:55	34.64
2015-06-22 04:59:55	34.62
2015-06-22 05:59:55	34.63
2015-06-22 06:59:55	34.6
2015-06-22 07:59:55	34.6
2015-06-22 08:59:55	34.61
2015-06-22 09:59:55	34.6
2015-06-22 10:59:55	34.56
2015-06-22 11:59:55	34.55
2015-06-22 12:59:55	34.53
2015-06-22 13:59:55	34.48
2015-06-22 14:59:55	34.45
2015-06-22 15:59:55	34.43
2015-06-22 16:59:55	34.53
2015-06-22 17:59:55	34.57
2015-06-22 18:59:55	34.57
2015-06-22 19:59:55	34.61
2015-06-22 20:59:55	34.63
2015-06-22 21:59:55	34.63
2015-06-22 22:59:55	34.61
2015-06-22 23:59:55	34.62
2015-06-23 00:59:55	34.62
2015-06-23 01:59:55	34.65
2015-06-23 02:59:55	34.65
2015-06-23 03:59:55	34.63
2015-06-23 04:59:55	34.61
2015-06-23 05:59:55	34.6
2015-06-23 06:59:55	34.62
2015-06-23 07:59:55	34.6
2015-06-23 08:59:55	34.57
2015-06-23 09:59:55	34.58
2015-06-23 10:59:55	34.57
2015-06-23 11:59:55	34.56
2015-06-23 12:59:55	34.54
2015-06-23 13:59:55	34.53
2015-06-23 14:59:55	34.54
2015-06-23 15:59:55	34.51
2015-06-23 16:59:55	34.55
2015-06-23 17:59:55	34.52
2015-06-23 18:59:55	34.53
2015-06-23 19:59:55	34.56
2015-06-23 20:59:55	34.58
2015-06-23 21:59:55	34.56
2015-06-23 22:59:55	34.57
2015-06-23 23:59:55	34.56
2015-06-24 00:59:55	34.58
2015-06-24 01:59:55	34.6
2015-06-24 02:59:55	34.61
2015-06-24 03:59:55	34.58
2015-06-24 04:59:55	34.56
2015-06-24 05:59:55	34.62
2015-06-24 06:59:55	34.65
2015-06-24 07:59:55	34.61
2015-06-24 08:59:55	34.65
2015-06-24 09:59:55	34.69
2015-06-24 10:59:55	34.71
2015-06-24 11:59:55	34.72
2015-06-24 12:59:55	34.71
2015-06-24 13:59:55	34.71
2015-06-24 14:59:55	34.7
2015-06-24 15:59:55	34.68
2015-06-24 16:59:55	34.68
2015-06-24 17:59:55	34.65
2015-06-24 18:59:55	34.64
2015-06-24 19:59:55	34.65
2015-06-24 20:59:55	34.65
2015-06-24 21:59:55	34.64
2015-06-24 22:59:55	34.63
2015-06-24 23:59:55	34.61
2015-06-25 00:59:55	34.56
2015-06-25 01:59:55	34.54
2015-06-25 02:59:55	34.59
2015-06-25 03:59:55	34.56
2015-06-25 04:59:55	34.57
2015-06-25 05:59:55	34.61
2015-06-25 06:59:55	34.57
2015-06-25 07:59:55	34.53
2015-06-25 08:59:55	34.55
2015-06-25 09:59:55	34.68
2015-06-25 10:59:55	34.72
2015-06-25 11:59:55	34.72
2015-06-25 12:59:55	34.66
2015-06-25 13:59:55	34.72
2015-06-25 14:59:55	34.73
2015-06-25 15:59:55	34.67
2015-06-25 16:59:55	34.64
2015-06-25 17:59:55	34.58
2015-06-25 18:59:55	34.53
2015-06-25 19:59:55	34.5
2015-06-25 20:59:55	34.51
2015-06-25 21:59:55	34.52
2015-06-25 22:59:55	34.5
2015-06-25 23:59:55	34.54
2015-06-26 00:59:55	34.59
2015-06-26 01:59:55	34.61
2015-06-26 02:59:55	34.69
2015-06-26 03:59:55	34.77
2015-06-26 04:59:55	34.77
2015-06-26 05:59:55	34.81
2015-06-26 06:59:55	34.82
2015-06-26 07:59:55	34.82
2015-06-26 08:59:55	34.83
2015-06-26 09:59:55	34.81
2015-06-26 10:59:55	34.78
2015-06-26 11:59:55	34.74
2015-06-26 12:59:55	34.79
2015-06-26 13:59:55	34.77
2015-06-26 14:59:55	34.79
2015-06-26 15:59:55	34.75
2015-06-26 16:59:55	34.71
2015-06-26 17:59:55	34.74
2015-06-26 18:59:55	34.77
2015-06-26 19:59:55	34.74
2015-06-26 20:59:55	34.74
2015-06-26 21:59:55	34.77
2015-06-26 22:59:55	34.78
2015-06-26 23:59:55	34.81
2015-06-27 00:59:55	34.81
2015-06-27 01:59:55	34.79
2015-06-27 02:59:55	34.78
2015-06-27 03:59:55	34.75
2015-06-27 04:59:55	34.74
2015-06-27 05:59:55	34.75
2015-06-27 06:59:55	34.74
2015-06-27 07:59:55	34.71
2015-06-27 08:59:55	34.7
2015-06-27 09:59:55	34.72
2015-06-27 10:59:55	34.77
2015-06-27 11:59:55	34.77
2015-06-27 12:59:55	34.79
2015-06-27 13:59:55	34.8
2015-06-27 14:59:55	34.8
2015-06-27 15:59:55	34.8
2015-06-27 16:59:55	34.8
2015-06-27 17:59:55	34.77
2015-06-27 18:59:55	34.74
2015-06-27 19:59:55	34.72
2015-06-27 20:59:55	34.76
2015-06-27 21:59:55	34.78
2015-06-27 22:59:55	34.8
2015-06-27 23:59:55	34.79
2015-06-28 00:59:55	34.76
2015-06-28 01:59:55	34.76
2015-06-28 02:59:55	34.75
2015-06-28 03:59:55	34.69
2015-06-28 04:59:55	34.69
2015-06-28 05:59:55	34.69
2015-06-28 06:59:55	34.65
2015-06-28 07:59:55	34.6
2015-06-28 08:59:55	34.71
2015-06-28 09:59:55	34.75
2015-06-28 10:59:55	34.78
2015-06-28 11:59:55	34.79
2015-06-28 12:59:55	34.79
2015-06-28 13:59:55	34.78
2015-06-28 14:59:55	34.75
2015-06-28 15:59:55	34.77
2015-06-28 16:59:55	34.8
2015-06-28 17:59:55	34.8
2015-06-28 18:59:55	34.79
2015-06-28 19:59:55	34.73
2015-06-28 20:59:55	34.68
2015-06-28 21:59:55	34.64
2015-06-28 22:59:55	34.71
2015-06-28 23:59:55	34.75
2015-06-29 00:59:55	34.74
2015-06-29 01:59:55	34.75
2015-06-29 02:59:55	34.77
2015-06-29 03:59:55	34.78
2015-06-29 04:59:55	34.75
2015-06-29 05:59:55	34.71
2015-06-29 06:59:55	34.69
2015-06-29 07:59:55	34.71
2015-06-29 08:59:55	34.73
2015-06-29 09:59:55	34.71
2015-06-29 10:59:55	34.78
2015-06-29 11:59:55	34.79
2015-06-29 12:59:55	34.8
2015-06-29 13:59:55	34.79
2015-06-29 14:59:55	34.79
2015-06-29 15:59:55	34.77
2015-06-29 16:59:55	34.77
2015-06-29 17:59:55	34.78
2015-06-29 18:59:55	34.76
2015-06-29 19:59:55	34.71
2015-06-29 20:59:55	34.75
2015-06-29 21:59:55	34.76
2015-06-29 22:59:55	34.75
2015-06-29 23:59:55	34.75
2015-06-30 00:59:55	34.72
2015-06-30 01:59:55	34.71
2015-06-30 02:59:55	34.7
2015-06-30 03:59:55	34.69
2015-06-30 04:59:55	34.7
2015-06-30 05:59:55	34.68
2015-06-30 06:59:55	34.64
2015-06-30 07:59:55	34.63
2015-06-30 08:59:55	34.62
2015-06-30 09:59:55	34.69
2015-06-30 10:59:55	34.73
2015-06-30 11:59:55	34.74
2015-06-30 12:59:55	34.74
2015-06-30 13:59:55	34.73
2015-06-30 14:59:55	34.76
2015-06-30 15:59:55	34.76
2015-06-30 16:59:55	34.76
2015-06-30 17:59:55	34.77
2015-06-30 18:59:55	34.78
2015-06-30 19:59:55	34.75
2015-06-30 20:59:55	34.73
2015-06-30 21:59:55	34.65
2015-06-30 22:59:55	34.6
2015-06-30 23:59:55	34.57
2015-07-01 00:59:55	34.6
2015-07-01 01:59:55	34.66
2015-07-01 02:59:55	34.64
2015-07-01 03:59:55	34.7
2015-07-01 04:59:55	34.71
2015-07-01 05:59:55	34.72
2015-07-01 06:59:55	34.71
2015-07-01 07:59:55	34.68
2015-07-01 08:59:55	34.68
2015-07-01 09:59:55	34.68
2015-07-01 10:59:55	34.74
2015-07-01 11:59:55	34.74
2015-07-01 12:59:55	34.7
2015-07-01 13:59:55	34.63
2015-07-01 14:59:55	34.65
2015-07-01 15:59:55	34.64
2015-07-01 16:59:55	34.64
2015-07-01 17:59:55	34.62
2015-07-01 18:59:55	34.63
2015-07-01 19:59:55	34.68
2015-07-01 20:59:55	34.7
2015-07-01 21:59:55	34.7
2015-07-01 22:59:55	34.72
2015-07-01 23:59:55	34.71
2015-07-02 00:59:55	34.71
2015-07-02 01:59:55	34.72
2015-07-02 02:59:55	34.69
2015-07-02 03:59:55	34.69
2015-07-02 04:59:55	34.7
[truncated: 2,812 more rows]
