# Supplementary material for: Computer vision enables short- and long-term analysis of Lophelia pertusa polyp behaviour and colour from an underwater observatory
Source: Sci Rep. 2019 Apr 29;9:6578. doi: 10.1038/s41598-019-41275-1 (PMC6488648; doi:10.1038/s41598-019-41275-1)
Supplement: Supplementary file 2 — Data Matrix [file 41598_2019_41275_MOESM2_ESM.zip › data/chlorophyl.csv]

Date	Chlorophyl
2015-04-03 07:59:00	5.39
2015-04-03 08:59:00	6.24
2015-04-03 09:59:00	5.64
2015-04-03 10:59:00	5.57
2015-04-03 11:59:00	5.97
2015-04-03 12:59:00	5.37
2015-04-03 13:59:00	4.94
2015-04-03 14:59:00	5.15
2015-04-03 15:59:00	5.5
2015-04-03 16:59:00	6.21
2015-04-03 17:59:00	6.11
2015-04-03 18:59:00	5.77
2015-04-03 19:59:00	5.89
2015-04-03 20:59:00	5.92
2015-04-03 21:59:00	5.94
2015-04-03 22:59:00	5.04
2015-04-03 23:59:00	5.55
2015-04-04 00:59:00	5.59
2015-04-04 01:59:00	5.73
2015-04-04 02:59:00	6.1
2015-04-04 03:59:00	5.79
2015-04-04 04:59:00	5.95
2015-04-04 05:59:00	6.06
2015-04-04 06:59:00	5.69
2015-04-04 07:59:00	5.76
2015-04-04 08:59:00	5.97
2015-04-04 09:59:00	5.82
2015-04-04 10:59:00	6.33
2015-04-04 11:59:00	5.8
2015-04-04 12:59:00	6.3
2015-04-04 13:59:00	6.82
2015-04-04 14:59:00	6.21
2015-04-04 15:59:00	6.06
2015-04-04 16:59:00	5.87
2015-04-04 17:59:00	5.66
2015-04-04 18:59:00	5.55
2015-04-04 19:59:00	5.28
2015-04-04 20:59:00	5.19
2015-04-04 21:59:00	5.49
2015-04-04 22:59:00	5.37
2015-04-04 23:59:00	6.42
2015-04-05 00:59:00	7.17
2015-04-05 01:59:00	6.24
2015-04-05 02:59:00	6.8
2015-04-05 03:59:01	7.57
2015-04-05 04:59:01	7.29
2015-04-05 05:59:01	7.31
2015-04-05 06:59:00	7.45
2015-04-05 07:59:00	7.87
2015-04-05 08:59:00	8.27
2015-04-05 09:59:00	7.85
2015-04-05 10:59:00	7.69
2015-04-05 11:59:00	7.79
2015-04-05 12:59:01	7.46
2015-04-05 13:59:01	7.62
2015-04-05 14:59:01	7.77
2015-04-05 15:59:00	7.66
2015-04-05 16:59:00	9.25
2015-04-05 17:59:00	8.4
2015-04-05 18:59:00	8.38
2015-04-05 19:59:00	7
2015-04-05 20:59:00	3.47
2015-04-05 21:59:00	2.72
2015-04-05 22:59:00	2.73
2015-04-05 23:59:00	3.28
2015-04-06 00:59:00	4.69
2015-04-06 01:59:01	9.56
2015-04-06 02:59:00	12.13
2015-04-06 03:59:00	13.09
2015-04-06 04:59:00	37.2
2015-04-06 05:59:00	14.63
2015-04-06 06:59:00	11.15
2015-04-06 07:59:00	14.51
2015-04-06 08:59:01	16.93
2015-04-06 09:37:53	15.83
2015-04-07 14:55:43	17.9
2015-04-07 15:55:43	20.55
2015-04-07 16:55:43	25.6
2015-04-07 17:55:43	26.37
2015-04-07 18:55:43	16.58
2015-04-07 19:55:43	16.83
2015-04-07 20:55:43	23.29
2015-04-07 21:55:43	21.24
2015-04-07 22:55:43	26.87
2015-04-07 23:55:43	26.57
2015-04-08 00:55:43	31.12
2015-04-08 01:55:43	42.85
2015-04-08 02:55:43	40.77
2015-04-08 03:55:43	48.12
2015-04-08 04:55:43	34.97
2015-04-08 05:55:43	43.65
2015-04-08 06:55:43	29.21
2015-04-08 07:55:43	37.79
2015-04-08 08:55:43	42.2
2015-04-08 09:55:43	39.99
2015-04-08 10:55:43	40.31
2015-04-08 11:55:43	38.84
2015-04-08 12:55:43	41.65
2015-04-08 13:55:43	45.89
2015-04-08 14:55:43	49.81
2015-04-08 15:55:43	48.38
2015-04-08 16:55:43	46.23
2015-04-08 17:55:43	44.3
2015-04-08 18:55:43	48.19
2015-04-08 19:55:43	32.76
2015-04-08 20:55:43	23.4
2015-04-08 21:55:43	32.99
2015-04-08 22:55:43	25.28
2015-04-08 23:55:43	22.36
2015-04-09 00:55:43	25.31
2015-04-09 01:55:43	19.49
2015-04-09 02:55:43	14.85
2015-04-09 03:55:43	14.74
2015-04-09 04:55:43	14.21
2015-04-09 05:55:43	15.44
2015-04-09 06:55:43	16.43
2015-04-09 07:55:43	20.2
2015-04-09 08:55:43	26.6
2015-04-09 09:55:43	31.2
2015-04-09 10:55:43	28.21
2015-04-09 11:55:43	25.81
2015-04-09 12:55:43	32.19
2015-04-09 13:55:43	23.98
2015-04-09 14:55:43	30.75
2015-04-09 15:55:43	20.75
2015-04-09 16:55:43	19.98
2015-04-09 17:55:43	20.26
2015-04-09 18:55:43	30.72
2015-04-09 19:55:43	43.78
2015-04-09 20:55:43	29.47
2015-04-09 21:55:43	19.73
2015-04-09 22:55:43	22.28
2015-04-09 23:55:43	25.62
2015-04-10 00:55:43	21.56
2015-04-10 01:55:43	24.93
2015-04-10 02:55:43	31.49
2015-04-10 03:55:43	26.94
2015-04-10 04:55:43	26.68
2015-04-10 05:55:43	25.9
2015-04-10 06:55:43	25.46
2015-04-10 07:55:43	21.64
2015-04-10 08:55:43	30.53
2015-04-10 09:55:43	24.99
2015-04-10 10:55:43	29.22
2015-04-10 11:55:43	26.28
2015-04-10 12:55:43	36.32
2015-04-10 13:55:43	35.8
2015-04-10 14:55:43	26.02
2015-04-10 15:55:43	33.09
2015-04-10 16:55:43	19.83
2015-04-10 17:55:43	16.57
2015-04-10 18:55:43	22.09
2015-04-10 19:55:43	21.92
2015-04-10 20:55:43	21.89
2015-04-10 21:55:43	16.42
2015-04-10 22:55:43	28.41
2015-04-10 23:55:43	33.72
2015-04-11 00:55:43	31.83
2015-04-11 01:55:43	34.24
2015-04-11 02:55:43	37.31
2015-04-11 03:55:43	48.62
2015-04-11 04:55:43	49.82
2015-04-11 05:55:43	47.53
2015-04-11 06:55:43	43.7
2015-04-11 07:55:43	49.37
2015-04-11 08:55:43	49.62
2015-04-11 09:55:43	46.3
2015-04-11 10:55:43	49.6
2015-04-11 11:55:43	30.85
2015-04-11 12:55:43	34.61
2015-04-11 13:55:43	38.16
2015-04-11 14:55:43	32.9
2015-04-11 15:55:43	34.45
2015-04-11 16:55:43	42.48
2015-04-11 17:55:43	43.49
2015-04-11 18:55:43	48.77
2015-04-11 19:55:43	44.68
2015-04-11 20:55:43	49.82
2015-04-11 21:55:43	49.82
2015-04-11 22:55:43	49.82
2015-04-11 23:55:43	49.82
2015-04-12 00:55:43	49.82
2015-04-12 01:55:43	49.82
2015-04-12 02:55:43	49.82
2015-04-12 03:55:43	49.82
2015-04-12 04:55:43	49.82
2015-04-12 05:55:43	47.29
2015-04-12 06:55:43	37.79
2015-04-12 07:55:43	49.82
2015-04-12 08:55:43	49.82
2015-04-12 09:55:43	43.69
2015-04-12 10:55:43	43.55
2015-04-12 11:55:43	45.27
2015-04-12 12:55:43	49.82
2015-04-12 13:55:43	49.44
2015-04-12 14:55:43	49.82
2015-04-12 15:55:43	49.81
2015-04-12 16:55:43	49.82
2015-04-12 17:55:43	49.82
2015-04-12 18:55:43	49.82
2015-04-12 19:55:43	49.82
2015-04-12 20:55:43	34.83
2015-04-12 21:55:43	28.34
2015-04-12 22:55:43	21.39
2015-04-12 23:55:43	24.11
2015-04-13 00:55:43	25.67
2015-04-13 01:55:43	24.49
2015-04-13 02:55:43	31.92
2015-04-13 03:55:43	41.16
2015-04-13 04:55:43	44.51
2015-04-13 08:57:02	50.23
2015-04-13 09:57:02	58.59
2015-04-13 10:57:02	65.93
2015-04-13 11:57:02	73.49
2015-04-13 12:57:02	86.82
2015-04-13 13:57:02	104.48
2015-04-13 14:57:02	100.75
2015-04-13 15:57:02	109.07
2015-04-13 16:57:02	50.37
2015-04-13 17:57:02	52.44
2015-04-13 18:57:02	66.36
2015-04-13 19:57:02	80.87
2015-04-13 20:57:02	57.04
2015-04-13 21:57:02	68.73
2015-04-13 22:57:02	72.14
2015-04-13 23:57:02	74.54
2015-04-14 00:57:02	78.61
2015-04-14 01:57:02	85.4
2015-04-14 02:57:02	87.05
2015-04-14 03:57:02	84.21
2015-04-14 04:57:02	90.58
2015-04-14 05:57:02	87.43
2015-04-14 06:57:02	83.51
2015-04-14 07:57:02	78.58
2015-04-14 08:57:02	62.58
2015-04-14 09:57:02	52.58
2015-04-14 10:57:02	70.3
2015-04-14 11:57:02	56.11
2015-04-14 12:57:02	55.1
2015-04-14 13:57:02	53.5
2015-04-14 14:57:02	65.06
2015-04-14 15:57:02	56.55
2015-04-14 16:57:02	59.69
2015-04-14 17:57:02	66.94
2015-04-14 18:57:02	76.45
2015-04-14 19:57:02	83.21
2015-04-14 20:57:02	93.15
2015-04-14 21:57:02	78.48
2015-04-14 22:57:02	76.55
2015-04-14 23:57:02	89.58
2015-04-15 00:57:02	98.98
2015-04-15 01:57:02	111.66
2015-04-15 02:57:02	123.43
2015-04-15 03:57:02	121.35
2015-04-15 04:57:02	141.45
2015-04-15 05:57:02	104.97
2015-04-15 06:57:02	148.41
2015-04-15 07:57:02	79.96
2015-04-15 08:57:02	83.71
2015-04-15 09:57:02	94.42
2015-04-15 10:57:02	109.24
2015-04-15 11:57:02	122.65
2015-04-15 12:57:02	119.69
2015-04-15 13:57:02	172.65
2015-04-15 14:57:02	128.28
2015-04-15 15:57:02	157.61
2015-04-15 16:57:02	155.29
2015-04-15 17:57:02	198.12
2015-04-15 18:57:02	150.68
2015-04-15 19:57:02	177.22
2015-04-15 20:57:02	224.81
2015-04-15 21:57:02	219.8
2015-04-15 22:57:02	153.76
2015-04-15 23:57:02	198.99
2015-04-16 00:57:02	203.8
2015-04-16 01:57:02	192.96
2015-04-16 02:57:02	175.03
2015-04-16 03:57:02	174.64
2015-04-16 04:57:02	168.79
2015-04-16 05:57:02	200.18
2015-04-16 06:57:02	158.11
2015-04-16 07:57:02	161.44
2015-04-16 08:57:02	163.24
2015-04-16 09:57:02	156.16
2015-04-16 10:57:02	175.09
2015-04-16 11:57:02	154.45
2015-04-16 12:57:02	162.22
2015-04-16 13:57:02	204.16
2015-04-16 14:57:02	247.07
2015-04-16 15:57:02	221.89
2015-04-16 16:57:02	160.23
2015-04-16 17:57:02	156.34
2015-04-16 18:57:02	176.22
2015-04-16 19:57:02	175.28
2015-04-16 20:57:02	286.51
2015-04-16 21:57:02	211.7
2015-04-16 22:57:02	189.51
2015-04-16 23:57:02	199.08
2015-04-17 00:57:02	142.32
2015-04-17 01:57:02	173.39
2015-04-17 02:57:02	163.48
2015-04-17 03:57:02	117.14
2015-04-17 04:57:02	114.01
2015-04-17 05:57:02	116.91
2015-04-17 06:57:02	122.68
2015-04-17 07:57:02	138.49
2015-04-17 08:57:02	123.99
2015-04-17 09:57:02	135.42
2015-04-17 10:57:02	156.08
2015-04-17 11:57:02	163.77
2015-04-17 12:57:02	191.83
2015-04-17 13:57:02	191.35
2015-04-17 14:57:02	177.54
2015-04-17 15:57:02	179.2
2015-04-17 16:57:02	180.21
2015-04-17 17:57:02	181.75
2015-04-17 18:57:02	122.82
2015-04-17 19:57:02	150.89
2015-04-17 20:57:02	142.87
2015-04-17 21:57:02	172.65
2015-04-17 22:57:02	173.03
2015-04-17 23:57:02	180.59
2015-04-18 00:57:02	210.92
2015-04-18 01:57:02	192.96
2015-04-18 02:57:02	190.86
2015-04-18 03:57:02	245.09
2015-04-18 04:57:02	193.01
2015-04-18 05:57:02	127.24
2015-04-18 06:57:02	153.87
2015-04-18 07:57:02	208.54
2015-04-18 08:57:01	173.81
2015-04-18 09:57:01	165.48
2015-04-18 10:57:02	150.68
2015-04-18 11:57:02	189.45
2015-04-18 12:57:02	152.04
2015-04-18 13:57:01	161.64
2015-04-18 14:57:01	170.14
2015-04-18 15:57:02	187.62
2015-04-18 16:57:01	175.2
2015-04-18 17:57:01	212.6
2015-04-18 18:57:01	235.84
2015-04-18 19:57:01	210.08
2015-04-18 20:57:01	224.37
2015-04-18 21:57:01	227.72
2015-04-18 22:57:01	237.52
2015-04-18 23:57:01	257.11
2015-04-19 00:57:01	331.83
2015-04-19 01:57:01	306.66
2015-04-19 02:57:01	260.67
2015-04-19 03:57:01	270.89
2015-04-19 04:57:01	291.02
2015-04-19 05:57:01	216.4
2015-04-19 06:57:01	291.43
2015-04-19 07:57:01	194.38
2015-04-19 08:57:01	217.56
2015-04-19 09:57:01	221.74
2015-04-19 10:57:01	214.61
2015-04-19 11:57:01	212.3
2015-04-19 12:57:01	216.37
2015-04-19 13:57:01	224.5
2015-04-19 14:57:01	225.05
2015-04-19 15:57:01	212.22
2015-04-19 16:57:01	236.51
2015-04-19 17:57:01	213.41
2015-04-19 18:57:01	224.85
2015-04-19 19:57:01	223.39
2015-04-19 20:57:01	206.19
2015-04-19 21:57:01	200.79
2015-04-19 22:57:01	200.64
2015-04-19 23:57:01	202.36
2015-04-20 00:57:01	198.79
2015-04-20 01:57:01	203.74
2015-04-20 02:57:01	199.01
2015-04-20 03:57:01	195.63
2015-04-20 04:57:01	208.72
2015-04-20 05:57:02	190.35
2015-04-20 06:57:02	178.28
2015-04-20 07:57:02	191.59
2015-04-20 08:57:02	171.26
2015-04-20 09:57:01	179.86
2015-04-20 10:57:02	183.06
2015-04-20 11:57:02	187.03
2015-04-20 12:57:02	208.65
2015-04-20 13:57:02	162.02
2015-04-20 14:57:02	136.15
2015-04-20 15:57:02	161.25
2015-04-20 16:57:02	159.64
2015-04-20 17:57:02	159.85
2015-04-20 18:57:02	173.55
2015-04-20 19:57:02	176.48
2015-04-20 20:57:02	204.97
2015-04-20 21:57:02	215.03
2015-04-20 22:57:02	205.03
2015-04-20 23:57:02	210.95
2015-04-21 00:57:02	229.87
2015-04-21 01:57:02	239.7
2015-04-21 02:57:02	230.36
2015-04-21 03:57:02	256.73
2015-04-21 04:57:02	282.9
2015-04-21 05:57:02	264.85
2015-04-21 06:57:02	252.49
2015-04-21 07:57:02	170.81
2015-04-21 08:57:02	175.19
2015-04-21 09:57:02	211.9
2015-04-21 10:57:02	214.11
2015-04-21 11:57:02	209.46
2015-04-21 12:57:02	210.51
2015-04-21 13:57:02	235.41
2015-04-21 14:57:02	249.07
2015-04-21 15:57:02	202.13
2015-04-21 16:57:02	230.36
2015-04-21 17:57:02	231.74
2015-04-21 18:57:02	296.46
2015-04-21 19:57:02	273.09
2015-04-21 20:57:02	341.17
2015-04-21 21:57:02	358.34
2015-04-21 22:57:02	257.89
2015-04-21 23:57:02	264.48
2015-04-22 00:57:02	176.22
2015-04-22 01:57:02	327.68
2015-04-22 02:57:02	290.12
2015-04-22 03:57:02	289.81
2015-04-22 04:57:02	316.77
2015-04-22 05:57:02	272.92
2015-04-22 06:57:02	356.14
2015-04-22 07:57:02	281.6
2015-04-22 08:57:02	383.68
2015-04-22 09:57:02	331.48
2015-04-22 10:57:02	278.72
2015-04-22 11:57:02	329.88
2015-04-22 12:57:02	288.89
2015-04-22 13:57:02	305.22
2015-04-22 14:57:02	279.14
2015-04-22 15:57:02	296.97
2015-04-22 16:57:02	362.29
2015-04-22 17:57:02	372.79
2015-04-22 18:57:02	339.02
2015-04-22 19:57:02	360.86
2015-04-22 20:57:02	295.14
2015-04-22 21:57:02	299.42
2015-04-22 22:57:02	395.98
2015-04-22 23:57:02	378.92
2015-04-23 00:57:02	399.57
2015-04-23 01:57:02	323.1
2015-04-23 02:57:02	284.15
2015-04-23 03:57:02	278.17
2015-04-23 04:57:02	383.21
2015-04-23 05:57:02	201.34
2015-04-23 06:57:02	226.09
2015-04-23 07:57:01	122.06
2015-04-23 08:57:02	161.25
2015-04-23 09:57:01	165.59
2015-04-23 10:57:01	222.34
2015-04-23 11:57:01	273.56
2015-04-23 12:57:02	261.11
2015-04-23 13:57:02	230.71
2015-04-23 14:57:02	312.81
2015-04-23 15:57:02	285.13
2015-04-23 16:57:02	332.61
2015-04-23 17:57:02	344.79
2015-04-23 18:57:01	260.04
2015-04-23 19:57:01	414.4
2015-04-23 20:57:02	215.73
2015-04-23 21:57:02	240.33
2015-04-23 22:57:02	248.52
2015-04-23 23:57:01	208.79
2015-04-24 00:57:02	230.62
2015-04-24 01:57:01	213.84
2015-04-24 02:57:01	256.12
2015-04-24 03:57:02	207.41
2015-04-24 04:57:02	254.26
2015-04-24 05:57:02	283.19
2015-04-24 06:57:02	289.84
2015-04-24 07:57:02	349.95
2015-04-24 08:57:02	439.87
2015-04-24 09:57:02	439.19
2015-04-24 10:57:02	330.18
2015-04-24 11:57:02	498.25
2015-04-24 12:57:02	419.92
2015-04-24 13:57:01	498.21
2015-04-24 14:57:02	498.25
2015-04-24 15:57:02	498.21
2015-04-24 16:57:01	402.88
2015-04-24 17:57:01	498.21
2015-04-24 18:57:02	498.21
2015-04-24 19:57:01	486.97
2015-04-24 20:57:02	446.09
2015-04-24 21:57:02	465.09
2015-04-24 22:57:02	420.5
2015-04-24 23:57:01	433.27
2015-04-25 00:57:02	473.24
2015-04-25 01:57:01	498.25
2015-04-25 02:57:02	498.21
2015-04-25 03:57:01	470.37
2015-04-25 04:57:02	498.21
2015-04-25 05:57:02	372.73
2015-04-25 06:57:02	497.68
2015-04-25 07:57:02	368.33
2015-04-25 08:57:02	336.07
2015-04-25 09:57:01	279.1
2015-04-25 10:57:02	353.56
2015-04-25 11:57:01	411.48
2015-04-25 12:57:02	412.03
2015-04-25 13:57:02	391.36
2015-04-25 14:57:02	337.1
2015-04-25 15:57:01	354.43
2015-04-25 16:57:02	448.24
2015-04-25 17:57:02	481.92
2015-04-25 18:57:02	382.61
2015-04-25 19:57:02	417.86
2015-04-25 20:57:02	359.53
2015-04-25 21:57:02	378.19
2015-04-25 22:57:01	376.39
2015-04-25 23:57:02	445.71
2015-04-26 00:57:02	430.3
2015-04-26 01:57:01	419.83
2015-04-26 02:57:01	350.28
2015-04-26 03:57:02	368.53
2015-04-26 04:57:01	498.21
2015-04-26 05:57:02	460.01
2015-04-26 06:57:02	455.17
2015-04-26 07:57:01	419.65
2015-04-26 08:57:01	476.72
2015-04-26 09:57:02	415.88
2015-04-26 10:57:01	270.61
2015-04-26 11:57:02	251.13
2015-04-26 12:57:02	231.23
2015-04-26 13:57:01	276.12
2015-04-26 14:57:02	257.23
2015-04-26 15:57:02	308.88
2015-04-26 16:57:02	394.32
2015-04-26 17:57:01	365.42
2015-04-26 18:57:02	334.08
2015-04-26 19:57:02	280.15
2015-04-26 20:57:02	444.49
2015-04-26 21:57:01	434.3
2015-04-26 22:57:01	379.93
2015-04-26 23:57:01	427.99
2015-04-27 00:57:01	418.85
2015-04-27 01:57:02	432.63
2015-04-27 02:57:02	460.25
2015-04-27 03:57:02	410.39
2015-04-27 04:57:02	360.66
2015-04-27 05:57:02	363.3
2015-04-27 06:57:02	360.87
2015-04-27 07:57:02	346.71
2015-04-27 08:57:02	342.73
2015-04-27 09:57:02	275.97
2015-04-27 10:57:02	326.34
2015-04-27 11:57:02	293.52
2015-04-27 12:56:58	267.81
2015-04-27 13:57:02	498.21
2015-04-27 14:57:02	481.61
2015-04-27 15:57:02	369.31
2015-04-27 16:57:02	243.62
2015-04-27 17:57:00	220.29
2015-04-27 18:57:01	386.08
2015-04-27 19:56:57	225.66
2015-04-27 20:57:02	223.31
2015-04-27 21:57:02	247.5
2015-04-27 22:56:59	347.41
2015-04-27 23:56:59	407.1
2015-04-28 00:57:01	300.32
2015-04-28 01:57:00	229.66
2015-04-28 02:56:52	224.26
2015-04-28 04:55:47	171.74
2015-04-28 05:57:03	169.85
2015-04-28 06:56:59	163.53
2015-04-28 07:56:58	169.72
2015-04-28 08:57:01	136.99
2015-04-28 09:56:56	127.73
2015-04-28 10:56:42	148.67
2015-04-28 11:56:59	153.53
2015-04-28 12:57:02	146.53
2015-04-28 14:57:02	149.03
2015-04-28 15:57:02	159.85
2015-04-28 16:56:57	143.74
2015-04-28 20:50:27	237.3
2015-04-28 21:50:27	201.69
2015-04-28 22:50:27	196.44
2015-04-28 23:50:27	164.55
2015-04-29 00:50:28	155.21
2015-04-29 01:50:28	152.33
2015-04-29 02:50:28	181.66
2015-04-29 03:50:28	212.54
2015-04-29 04:50:28	160.77
2015-04-29 05:50:28	230.82
2015-04-29 06:50:28	215.91
2015-04-29 07:50:28	183.81
2015-04-29 08:50:28	173.42
2015-04-29 09:50:28	156.45
2015-04-29 10:50:28	140.37
2015-04-29 11:50:28	145.58
2015-04-29 12:50:28	127.62
2015-04-29 13:50:28	161.88
2015-04-29 14:50:28	144.52
2015-04-29 15:50:28	129.67
2015-04-29 16:50:28	120.47
2015-04-29 17:50:28	109.31
2015-04-29 18:50:28	119.03
2015-04-29 19:50:28	109.31
2015-04-29 20:50:28	0
2015-04-29 21:50:28	87.63
2015-04-29 22:50:28	88.97
2015-04-29 23:50:27	93.64
2015-04-30 00:50:27	88.42
2015-04-30 01:50:27	81.19
2015-04-30 02:50:28	77.96
2015-04-30 03:50:28	69.92
2015-04-30 04:50:28	80.09
2015-04-30 05:50:28	77.35
2015-04-30 06:50:28	81.42
2015-04-30 07:50:28	78.51
2015-04-30 08:50:28	70.82
2015-04-30 09:50:28	73.99
2015-04-30 10:50:28	96.66
2015-04-30 11:50:28	93.35
2015-04-30 12:50:28	91.69
2015-04-30 13:50:27	86.93
2015-04-30 14:50:27	72.78
2015-04-30 15:50:27	71.11
2015-04-30 16:50:28	127.58
2015-04-30 17:50:28	86.14
2015-04-30 18:50:28	83.66
2015-04-30 19:50:28	85.39
2015-04-30 20:50:28	81.99
2015-04-30 21:50:28	79.48
2015-04-30 22:50:28	80.7
2015-04-30 23:50:28	76.74
2015-05-01 00:50:27	78.23
2015-05-01 01:50:27	75.53
2015-05-01 02:50:27	84.85
2015-05-01 03:50:27	58.98
2015-05-01 04:50:28	57.85
2015-05-01 05:50:28	57.42
2015-05-01 06:50:28	68.56
2015-05-01 07:50:28	58.03
2015-05-01 08:50:28	51.28
2015-05-01 09:50:28	53.21
2015-05-01 10:50:28	55.53
2015-05-01 11:50:27	54.4
2015-05-01 12:50:27	55.8
2015-05-01 13:50:27	56.17
2015-05-01 14:50:28	56.49
2015-05-01 15:50:28	55.25
2015-05-01 16:50:28	54.69
2015-05-01 17:50:28	52.76
2015-05-01 18:50:28	53.45
2015-05-01 19:50:28	57.53
2015-05-01 20:50:28	57.07
2015-05-01 21:50:27	54.34
2015-05-01 22:50:27	54.2
2015-05-01 23:50:27	56.84
2015-05-02 00:50:28	52.05
2015-05-02 01:50:28	52.09
2015-05-02 02:50:28	52.47
2015-05-02 03:50:28	55.39
2015-05-02 04:50:28	51.88
2015-05-02 05:50:28	42.07
2015-05-02 06:50:28	41.17
2015-05-02 07:50:27	42.48
2015-05-02 08:50:27	41.53
2015-05-02 09:50:27	43.64
2015-05-02 10:50:27	49.67
2015-05-02 11:50:28	45.38
2015-05-02 12:50:28	40.27
2015-05-02 13:50:28	37.87
2015-05-02 14:50:28	36.22
2015-05-02 15:50:28	32.55
2015-05-02 16:50:28	30.01
2015-05-02 17:50:28	29.95
2015-05-02 18:50:27	30.32
2015-05-02 19:50:27	30.38
2015-05-02 20:50:27	30.9
2015-05-02 21:50:28	33.49
2015-05-02 22:50:28	35.16
2015-05-02 23:50:28	36.91
2015-05-03 00:50:28	36.88
2015-05-03 01:50:28	39.7
2015-05-03 02:50:28	37.46
2015-05-03 03:50:28	38.6
2015-05-03 04:50:27	40.89
2015-05-03 05:50:27	43.32
2015-05-03 06:50:27	43.96
2015-05-03 07:50:28	40.41
2015-05-03 08:50:28	42.05
2015-05-03 09:50:28	43.08
2015-05-03 10:50:28	45.43
2015-05-03 11:50:28	78.26
2015-05-03 12:50:28	100.89
2015-05-03 13:50:28	100.83
2015-05-03 14:50:27	78.74
2015-05-03 15:50:27	69.14
2015-05-03 16:50:27	106.17
2015-05-03 17:50:27	73.56
2015-05-03 18:50:28	71.14
2015-05-03 19:50:28	103.26
2015-05-03 20:50:28	84.26
2015-05-03 21:50:28	91.42
2015-05-03 22:50:28	93.61
2015-05-03 23:50:28	89.29
2015-05-04 00:50:27	82.24
2015-05-04 01:50:27	72.66
2015-05-04 02:50:27	72.14
2015-05-04 03:50:27	67.95
2015-05-04 04:50:28	63.63
2015-05-04 05:50:28	62.65
2015-05-04 06:50:28	68.16
2015-05-04 07:50:28	75.04
2015-05-04 08:50:28	74.26
2015-05-04 09:50:28	77.39
2015-05-04 10:50:28	75
2015-05-04 11:50:27	75.2
2015-05-04 12:50:27	76.83
2015-05-04 13:50:27	73.75
2015-05-04 14:50:28	74.75
2015-05-04 15:50:28	74.4
2015-05-04 16:50:28	73.85
2015-05-04 17:50:28	70.59
2015-05-04 18:50:28	69.79
2015-05-04 19:50:28	70.72
2015-05-04 20:50:28	60.52
2015-05-04 21:50:27	58.55
2015-05-04 22:50:27	61.16
2015-05-04 23:50:27	57.57
2015-05-05 00:50:28	59.01
2015-05-05 01:50:28	53.99
2015-05-05 02:50:28	56.05
2015-05-05 03:50:28	56.95
2015-05-05 04:50:28	56.26
2015-05-05 05:50:28	55.71
2015-05-05 06:50:28	55.31
2015-05-05 07:50:28	55.53
2015-05-05 08:50:27	56.66
2015-05-05 09:50:27	55.5
2015-05-05 10:50:27	56.63
2015-05-05 11:50:28	51.8
2015-05-05 12:50:28	48.2
2015-05-05 13:50:28	35.75
2015-05-05 14:50:28	34.44
2015-05-05 15:50:28	34.44
2015-05-05 16:50:28	31.85
2015-05-05 17:50:28	34.29
2015-05-05 18:50:27	30.99
2015-05-05 19:50:27	32.12
2015-05-05 20:50:27	27.36
2015-05-05 21:50:28	30.69
2015-05-05 22:50:28	28.55
2015-05-05 23:50:28	29.6
2015-05-06 00:50:28	30.7
2015-05-06 01:50:28	30.96
2015-05-06 02:50:28	28.96
2015-05-06 03:50:28	28.75
2015-05-06 04:50:27	29.21
2015-05-06 05:50:27	28.02
2015-05-06 06:50:27	26.73
2015-05-06 07:50:28	26.06
2015-05-06 08:50:28	27.21
2015-05-06 09:50:28	27.01
2015-05-06 10:50:28	28.4
2015-05-06 11:50:28	29.92
2015-05-06 12:50:28	31.71
2015-05-06 13:50:28	32.97
2015-05-06 14:50:27	32.76
2015-05-06 15:50:27	32.27
2015-05-06 16:50:27	31.2
2015-05-06 17:50:27	31.02
2015-05-06 18:50:28	29.92
2015-05-06 19:50:28	29.71
2015-05-06 20:50:28	31.81
2015-05-06 21:50:28	28.73
2015-05-06 22:50:28	28.29
2015-05-06 23:50:28	30.33
2015-05-07 00:50:28	30.73
2015-05-07 01:50:27	29.85
2015-05-07 02:50:27	29.68
2015-05-07 03:50:27	31.33
2015-05-07 04:50:28	29.08
2015-05-07 05:50:28	30.99
2015-05-07 06:50:28	30.55
2015-05-07 07:50:28	26.69
2015-05-07 08:50:28	27.98
2015-05-07 09:50:28	26
2015-05-07 10:50:28	26.69
2015-05-07 11:50:27	26.81
2015-05-07 12:50:27	27.18
2015-05-07 13:50:27	25.16
2015-05-07 14:50:28	25.74
2015-05-07 15:50:28	24.6
2015-05-07 16:50:28	24.72
2015-05-07 17:50:28	24.78
2015-05-07 18:50:27	29.11
2015-05-07 19:50:27	25.8
2015-05-07 20:50:27	24.48
2015-05-07 21:50:28	24.31
2015-05-07 22:50:28	23.1
2015-05-07 23:50:28	22.57
2015-05-08 00:50:28	22.72
2015-05-08 01:50:28	22.9
2015-05-08 02:50:28	23.15
2015-05-08 03:50:28	22.9
2015-05-08 04:50:27	22.8
2015-05-08 05:50:28	22.54
2015-05-08 06:50:28	22.64
2015-05-08 07:50:28	22.2
2015-05-08 08:50:28	22.52
2015-05-08 09:50:28	24.52
2015-05-08 10:50:27	26.32
2015-05-08 11:09:47	0
2015-05-08 12:50:28	28.82
2015-05-08 13:50:28	29.33
2015-05-08 14:50:27	28.37
2015-05-08 15:50:28	28.44
2015-05-08 16:50:28	28.35
2015-05-08 17:50:27	28.23
2015-05-08 18:50:28	27.45
2015-05-08 19:50:28	26.17
2015-05-08 20:50:27	24.66
2015-05-08 21:50:28	25.22
2015-05-08 22:50:28	25.6
2015-05-08 23:50:27	24.43
2015-05-09 00:50:28	24.44
2015-05-09 01:50:27	24.96
2015-05-09 02:50:28	27.53
2015-05-09 03:50:28	35.89
2015-05-09 04:50:28	24.34
2015-05-09 05:50:27	21.96
2015-05-09 06:50:28	23.59
2015-05-09 07:50:28	22.02
2015-05-09 08:50:28	28.43
2015-05-09 09:50:28	20.14
2015-05-09 10:50:27	21.21
2015-05-09 11:50:28	21.04
2015-05-09 12:50:28	18.37
2015-05-09 13:50:27	20.22
2015-05-09 14:50:28	18.72
2015-05-09 15:50:27	18.48
2015-05-09 16:50:28	22.69
2015-05-09 17:50:27	18.92
2015-05-09 18:50:28	21.06
2015-05-09 19:50:28	18.22
2015-05-09 20:50:27	20.31
2015-05-09 21:50:28	18.45
2015-05-09 22:50:27	18.33
2015-05-09 23:50:28	21.3
2015-05-10 00:50:28	19.1
2015-05-10 01:50:28	27.85
2015-05-10 02:50:28	18.98
2015-05-10 03:50:27	19.47
2015-05-10 04:50:28	15.78
2015-05-10 05:50:28	16.8
2015-05-10 06:50:27	20.9
2015-05-10 07:50:28	16.62
2015-05-10 08:50:27	16.51
2015-05-10 09:50:28	17.49
2015-05-10 10:50:28	16.65
2015-05-10 11:50:27	16.97
2015-05-10 12:50:28	18.97
2015-05-10 13:50:28	17.64
2015-05-10 14:50:28	15.56
2015-05-10 15:50:27	15.88
2015-05-10 16:50:28	15.76
2015-05-10 17:50:28	16.05
2015-05-10 18:50:27	16.34
2015-05-10 19:50:28	16.72
2015-05-10 20:50:28	16.37
2015-05-10 21:50:27	16.28
2015-05-10 22:50:28	16.63
2015-05-10 23:50:28	17.78
2015-05-11 00:50:27	18.65
2015-05-11 01:50:28	16.68
2015-05-11 02:50:28	16.28
2015-05-11 03:50:28	15.82
2015-05-11 04:50:28	16.2
2015-05-11 05:50:28	16.71
2015-05-11 06:50:27	18.08
2015-05-11 07:50:28	22.45
2015-05-11 08:50:27	20.22
2015-05-11 09:50:28	19.9
2015-05-11 10:50:28	21.01
2015-05-11 11:50:28	21.47
2015-05-11 12:50:27	20.57
2015-05-11 13:50:27	23.91
2015-05-11 14:50:27	29.8
2015-05-11 15:50:28	34.09
2015-05-11 16:50:28	36.93
2015-05-11 17:50:28	37.28
2015-05-11 18:50:28	40.76
2015-05-11 19:50:28	28.03
2015-05-11 20:50:28	27.65
2015-05-11 21:50:28	32.82
2015-05-11 22:50:28	28.2
2015-05-11 23:50:28	52.17
2015-05-12 00:50:28	55.22
2015-05-12 01:50:28	53.5
2015-05-12 02:50:28	56.17
2015-05-12 03:50:28	63.48
2015-05-12 04:50:28	75.56
2015-05-12 05:50:28	58.12
2015-05-12 06:50:27	79.42
2015-05-12 07:50:27	66.21
2015-05-12 08:50:27	27.31
2015-05-12 09:50:28	38.19
2015-05-12 10:50:28	0
2015-05-12 11:50:28	0
2015-05-12 12:50:28	0
2015-05-12 13:50:28	0
2015-05-12 14:50:28	0
2015-05-12 15:50:28	60.42
2015-05-12 16:50:28	69.29
2015-05-12 17:50:28	75.99
2015-05-12 18:50:27	83.45
2015-05-12 19:50:27	93.46
2015-05-12 20:50:28	86.21
2015-05-12 21:50:28	39.28
2015-05-12 22:50:28	27.62
2015-05-12 23:50:28	24.06
2015-05-13 00:50:28	23.82
2015-05-13 01:50:28	23.7
2015-05-13 02:50:28	24.23
2015-05-13 03:50:28	21.88
2015-05-13 04:50:28	31.39
2015-05-13 05:50:27	28.23
2015-05-13 06:50:27	55.08
2015-05-13 07:50:27	21.48
2015-05-13 08:50:27	34.21
2015-05-13 09:50:27	21.26
2015-05-13 10:50:27	22.9
2015-05-13 11:50:28	22.58
2015-05-13 12:50:28	22.49
2015-05-13 13:50:28	26
2015-05-13 14:50:28	25.25
2015-05-13 15:50:28	26.69
2015-05-13 16:50:28	27.16
2015-05-13 17:50:27	27.62
2015-05-13 18:50:28	26.66
2015-05-13 19:50:28	26.98
2015-05-13 20:50:28	25.73
2015-05-13 21:50:28	22.54
2015-05-13 22:50:28	22.72
2015-05-13 23:50:28	21.91
2015-05-14 00:50:28	21.91
2015-05-14 01:50:28	23.07
2015-05-14 02:50:27	20.61
2015-05-14 03:50:27	22.9
2015-05-14 04:50:28	23.73
2015-05-14 05:50:28	26.38
2015-05-14 06:50:28	22.75
2015-05-14 07:50:28	21.73
2015-05-14 08:50:28	23.53
2015-05-14 09:50:28	21.79
2015-05-14 10:50:28	19.78
2015-05-14 11:50:27	20.2
2015-05-14 12:50:27	19.99
2015-05-14 13:50:28	19.87
2015-05-14 14:50:28	19.85
2015-05-14 15:50:28	0
2015-05-14 16:50:28	21.21
2015-05-14 17:50:28	21.53
2015-05-14 18:50:28	20.4
2015-05-14 19:50:27	22.6
2015-05-14 20:50:27	21.42
2015-05-14 21:50:28	22.13
2015-05-14 22:50:28	27.65
2015-05-14 23:50:28	23.27
2015-05-15 00:50:28	21.8
2015-05-15 01:50:28	21.79
2015-05-15 02:50:27	20.37
2015-05-15 03:50:27	31.2
2015-05-15 04:50:28	26.34
2015-05-15 05:50:28	21.5
2015-05-15 06:50:27	20.8
2015-05-15 07:50:28	19.61
2015-05-15 08:50:28	20.92
2015-05-15 09:50:28	23.38
2015-05-15 10:50:28	24.75
2015-05-15 11:50:28	25.42
2015-05-15 12:50:27	22.55
2015-05-15 13:50:27	24.23
2015-05-15 14:50:28	22.02
2015-05-15 15:50:28	24.69
2015-05-15 16:50:28	23.91
2015-05-15 17:50:27	23.94
2015-05-15 18:50:27	24.41
2015-05-15 19:50:27	25.27
2015-05-15 20:50:28	27.42
2015-05-15 21:50:28	27.28
2015-05-15 22:50:28	24.64
2015-05-15 23:50:28	24.66
2015-05-16 00:50:28	20.98
2015-05-16 01:50:28	20.92
2015-05-16 02:50:28	21.56
2015-05-16 03:50:27	19.93
2015-05-16 04:50:28	21.18
2015-05-16 05:50:28	22.58
2015-05-16 06:50:28	29.08
2015-05-16 07:50:28	27.71
2015-05-16 08:50:28	24.96
2015-05-16 09:50:27	0
2015-05-16 10:50:27	27.65
2015-05-16 11:50:27	25.68
2015-05-16 12:50:28	24.09
2015-05-16 13:50:28	23.1
2015-05-16 14:50:28	22.43
2015-05-16 15:50:28	22.93
2015-05-16 16:50:28	22.86
2015-05-16 17:50:28	22.6
2015-05-16 18:50:27	22.83
2015-05-16 19:50:27	22.83
2015-05-16 20:50:28	24.54
2015-05-16 21:50:28	22.99
2015-05-16 22:50:28	24.46
2015-05-16 23:50:28	24.41
2015-05-17 00:50:28	21.96
2015-05-17 01:50:28	21.85
2015-05-17 02:50:28	21.74
2015-05-17 03:50:27	21.29
2015-05-17 04:50:27	22.46
2015-05-17 05:50:28	21.15
2015-05-17 06:50:28	22.69
2015-05-17 07:50:28	36.44
2015-05-17 08:50:28	19.39
2015-05-17 09:50:28	17.5
2015-05-17 10:50:28	18.37
2015-05-17 11:50:28	17.7
2015-05-17 12:50:27	16.31
2015-05-17 13:50:27	17.24
2015-05-17 14:50:28	17.47
2015-05-17 15:50:28	16.72
2015-05-17 16:50:28	17.18
2015-05-17 17:50:28	17.04
2015-05-17 18:50:28	17.15
2015-05-17 19:50:28	17.58
2015-05-17 20:50:27	17.41
2015-05-17 21:50:27	17.14
2015-05-17 22:50:27	17.06
2015-05-17 23:50:28	15.09
2015-05-18 00:50:28	16.54
2015-05-18 01:50:28	17.32
2015-05-18 02:50:28	16.1
2015-05-18 03:50:28	16.77
2015-05-18 04:50:28	16.2
2015-05-18 05:50:28	0
2015-05-18 06:50:28	14.89
2015-05-18 07:50:28	15.85
2015-05-18 08:50:28	14.77
2015-05-18 09:50:28	15.2
2015-05-18 10:50:28	15.2
2015-05-18 11:50:28	18.6
2015-05-18 12:50:27	18.98
2015-05-18 13:50:27	18.37
2015-05-18 14:50:27	17.58
2015-05-18 15:50:27	15.21
2015-05-18 16:50:27	16.07
2015-05-18 17:50:27	15.75
2015-05-18 18:50:27	15.29
2015-05-18 19:50:28	15.35
2015-05-18 20:50:28	14.16
2015-05-18 21:50:28	14.16
2015-05-18 22:50:28	14.82
2015-05-18 23:50:28	14.86
2015-05-19 00:50:28	16.24
2015-05-19 01:50:28	16.62
2015-05-19 02:50:28	15.23
2015-05-19 03:50:28	14.97
2015-05-19 04:50:28	16.02
2015-05-19 05:50:28	16.66
2015-05-19 06:50:28	15.96
2015-05-19 07:50:27	13.67
2015-05-19 08:50:27	13.53
2015-05-19 09:50:27	14.34
2015-05-19 10:50:27	14.82
2015-05-19 11:50:27	13.41
2015-05-19 12:50:28	13.81
2015-05-19 13:50:28	12.41
2015-05-19 14:50:28	13.43
2015-05-19 15:50:28	14.31
2015-05-19 16:50:28	12.97
2015-05-19 17:50:28	12.01
2015-05-19 18:50:28	11.92
2015-05-19 19:50:28	12.54
2015-05-19 20:50:28	13.09
2015-05-19 21:50:27	12.37
2015-05-19 22:50:27	11.81
2015-05-19 23:50:27	11.96
2015-05-20 00:50:27	11.95
2015-05-20 01:50:27	12.74
2015-05-20 02:50:27	11.84
2015-05-20 03:50:27	12.42
2015-05-20 04:50:27	12.22
2015-05-20 05:50:27	12.62
2015-05-20 06:50:27	12.1
2015-05-20 07:50:27	14.05
2015-05-20 08:50:28	12.51
2015-05-20 09:50:28	16.66
2015-05-20 10:50:28	16.1
2015-05-20 11:50:28	16.2
2015-05-20 12:50:28	14.02
2015-05-20 13:50:28	15.15
2015-05-20 14:50:27	17.03
2015-05-20 15:50:27	16.42
2015-05-20 16:50:28	15.03
2015-05-20 17:50:28	14.65
2015-05-20 18:50:28	15.7
2015-05-20 19:50:28	15.59
2015-05-20 20:50:28	16.13
2015-05-20 21:50:27	16.6
2015-05-20 22:50:27	16.75
2015-05-20 23:50:27	15.35
2015-05-21 00:50:27	13.9
2015-05-21 01:50:27	14.22
2015-05-21 02:50:27	14.16
2015-05-21 03:50:27	13.49
2015-05-21 04:50:27	12.1
2015-05-21 05:50:28	12.54
2015-05-21 06:50:28	12.04
2015-05-21 07:50:28	12.01
2015-05-21 08:50:28	11.81
2015-05-21 09:50:28	11.72
2015-05-21 10:50:28	11.75
2015-05-21 11:50:28	11.35
2015-05-21 12:50:28	14.43
2015-05-21 13:50:28	12.54
2015-05-21 14:50:28	13.49
2015-05-21 15:50:27	12.92
2015-05-21 16:50:27	10.97
2015-05-21 17:50:28	10.91
2015-05-21 18:50:28	12.31
2015-05-21 19:50:28	11.89
2015-05-21 20:50:28	13.96
2015-05-21 21:50:28	13.28
2015-05-21 22:50:28	16.27
2015-05-21 23:50:28	13.35
2015-05-22 00:50:28	12.76
2015-05-22 01:50:27	14.66
2015-05-22 02:50:28	11.96
2015-05-22 03:50:28	11.84
2015-05-22 04:50:28	11.54
2015-05-22 05:50:28	11.84
2015-05-22 06:50:28	11.58
2015-05-22 07:50:28	12.19
2015-05-22 08:50:27	11.84
2015-05-22 09:50:28	0
2015-05-22 10:50:28	0
2015-05-22 11:08:41	12.56
2015-05-27 15:59:59	9.17
2015-05-27 16:59:59	21.7
2015-05-27 17:59:59	15.08
2015-05-27 18:59:59	17.7
2015-05-27 19:59:59	17.55
2015-05-27 20:59:59	17.03
2015-05-27 21:59:59	15.29
2015-05-27 22:59:59	15.75
2015-05-27 23:59:59	17.35
2015-05-28 00:59:59	19.24
2015-05-28 01:59:59	19.26
2015-05-28 02:59:59	16.45
2015-05-28 03:59:59	14.94
2015-05-28 04:59:59	22.09
2015-05-28 05:59:59	26.54
2015-05-28 06:59:59	23.88
2015-05-28 07:59:59	23.59
2015-05-28 08:59:58	24.72
2015-05-28 09:59:59	23.28
2015-05-28 10:59:59	23.99
2015-05-28 11:59:59	20.87
2015-05-28 12:59:59	18.74
2015-05-28 13:59:59	18.54
2015-05-28 14:59:59	19.01
2015-05-28 15:59:59	20.07
2015-05-28 16:59:59	23.61
2015-05-28 17:59:59	15.26
2015-05-28 18:59:59	16.3
2015-05-28 19:59:59	16.94
2015-05-28 20:59:59	12.27
2015-05-28 21:59:59	12.54
2015-05-28 22:59:59	13.55
2015-05-28 23:59:59	11.31
2015-05-29 00:59:59	11.99
2015-05-29 01:59:59	13.14
2015-05-29 02:59:59	9.96
2015-05-29 03:59:59	11.99
2015-05-29 04:59:59	15.46
2015-05-29 05:59:59	13.38
2015-05-29 06:59:59	11.78
2015-05-29 07:59:59	20.22
2015-05-29 08:59:59	14.12
2015-05-29 09:59:59	17.64
2015-05-29 10:59:59	16.65
2015-05-29 11:59:59	14.95
2015-05-29 12:59:59	16.14
2015-05-29 13:59:59	16.1
2015-05-29 14:59:59	17.3
2015-05-29 15:59:59	14.39
2015-05-29 16:59:59	14.39
2015-05-29 17:59:59	14.51
2015-05-29 18:59:59	14.62
2015-05-29 19:59:59	14.86
2015-05-29 20:59:59	15.01
2015-05-29 21:59:59	15.41
2015-05-29 22:59:59	15.72
2015-05-29 23:59:59	16.55
2015-05-30 00:59:59	16.63
2015-05-30 01:59:59	17.06
2015-05-30 02:59:59	17
2015-05-30 03:59:59	11.02
2015-05-30 04:59:59	8.6
2015-05-30 05:59:59	8.68
2015-05-30 06:59:59	9.02
2015-05-30 07:59:59	10.29
2015-05-30 08:59:59	10.69
2015-05-30 09:59:59	11.25
2015-05-30 10:59:59	13.28
2015-05-30 11:59:59	13.76
2015-05-30 12:59:59	14.34
2015-05-30 13:59:59	16.09
2015-05-30 14:59:59	25.23
2015-05-30 15:59:59	19.5
2015-05-30 16:59:59	23.98
2015-05-30 17:59:59	25.01
2015-05-30 18:59:59	30.32
2015-05-30 19:59:59	22.17
2015-05-30 20:59:59	20.57
2015-05-30 21:59:59	19.92
2015-05-30 22:59:59	28.25
2015-05-30 23:59:59	12.91
2015-05-31 00:59:59	11.66
2015-05-31 01:59:59	12.41
2015-05-31 02:59:59	11.8
2015-05-31 03:59:59	11.17
2015-05-31 04:59:59	11.22
2015-05-31 05:59:59	11.77
2015-05-31 06:59:59	12.01
2015-05-31 07:59:59	12.06
2015-05-31 08:59:59	12.15
2015-05-31 09:59:59	12.62
2015-05-31 10:59:59	13.49
2015-05-31 11:59:59	12.24
2015-05-31 12:59:59	11.7
2015-05-31 13:59:59	12.4
2015-05-31 14:59:59	13.26
2015-05-31 15:59:59	12.96
2015-05-31 16:59:59	14.51
2015-05-31 17:59:59	16.25
2015-05-31 18:59:59	16.66
2015-05-31 19:59:59	11.46
2015-05-31 20:59:59	8.14
2015-05-31 21:59:59	8.17
2015-05-31 22:59:59	8.32
2015-05-31 23:59:59	10.2
2015-06-01 00:59:59	9.47
2015-06-01 01:59:59	9.3
2015-06-01 02:59:59	9.55
2015-06-01 03:59:59	8.55
2015-06-01 04:59:59	9.89
2015-06-01 05:59:59	8.63
2015-06-01 06:59:59	8.56
2015-06-01 07:59:59	8.48
2015-06-01 08:59:59	9.94
2015-06-01 09:59:59	10.33
2015-06-01 10:59:59	9.25
2015-06-01 11:59:59	9.89
2015-06-01 12:59:59	11.18
2015-06-01 13:59:59	9.41
2015-06-01 14:59:59	9.14
2015-06-01 15:59:59	9.22
2015-06-01 16:59:59	7.83
2015-06-01 17:59:59	7.68
2015-06-01 18:59:59	6.91
2015-06-01 19:59:59	7.09
2015-06-01 20:59:59	7.53
2015-06-01 21:59:59	6.96
2015-06-01 22:59:59	6.93
2015-06-01 23:59:59	6.99
2015-06-02 00:59:59	7.96
2015-06-02 01:59:59	7.57
2015-06-02 02:59:59	7.92
2015-06-02 03:59:59	11.58
2015-06-02 04:59:59	14.57
2015-06-02 05:59:59	20.22
2015-06-02 06:59:59	19.34
2015-06-02 07:59:59	19.62
2015-06-02 08:59:59	20.97
2015-06-02 09:59:59	28.93
2015-06-02 10:59:59	18.69
2015-06-02 11:59:59	25.35
2015-06-02 12:59:59	20.92
2015-06-02 13:59:59	19.89
2015-06-02 14:59:59	21.04
2015-06-02 15:59:59	21.46
2015-06-02 16:59:59	19.18
2015-06-02 17:59:59	22.31
2015-06-02 18:59:59	26
2015-06-02 19:59:59	23.98
2015-06-02 20:59:59	22.87
2015-06-02 21:59:59	23.37
2015-06-02 22:59:59	27.99
2015-06-02 23:59:59	28.57
2015-06-03 00:59:59	24.73
2015-06-03 01:59:59	21.33
2015-06-03 02:59:59	27.06
2015-06-03 03:59:59	27.21
2015-06-03 04:59:59	27.04
2015-06-03 05:59:59	25.5
2015-06-03 06:59:59	25.46
2015-06-03 07:59:59	24.18
2015-06-03 08:59:59	22.8
2015-06-03 09:59:59	20.38
2015-06-03 10:59:59	18.6
2015-06-03 11:56:59	18.54
2015-06-03 12:56:59	20.27
2015-06-03 13:56:59	21.49
2015-06-03 14:56:59	22.58
2015-06-03 15:56:59	46.91
2015-06-03 16:56:59	21.95
2015-06-03 17:56:59	19.62
2015-06-03 18:56:59	19.64
2015-06-03 19:56:59	20.53
2015-06-03 20:56:59	21.73
2015-06-03 21:56:59	22.56
2015-06-03 22:56:59	20.46
2015-06-03 23:56:59	19.69
2015-06-04 00:56:59	22.99
2015-06-04 01:56:59	33.35
2015-06-04 02:56:59	25.72
2015-06-04 03:56:59	25.24
2015-06-04 04:56:59	25.8
2015-06-04 05:56:59	20.59
2015-06-04 06:56:59	20.71
2015-06-04 07:56:59	28.07
2015-06-04 08:56:59	27.99
2015-06-04 09:56:59	23.23
2015-06-04 10:56:59	21.82
2015-06-04 11:56:59	20.78
2015-06-04 12:56:59	19.69
2015-06-04 13:56:59	17.41
2015-06-04 14:56:59	17.53
2015-06-04 15:56:59	14.91
2015-06-04 16:56:59	15.68
2015-06-04 17:56:59	18.35
2015-06-04 18:56:59	14.91
2015-06-04 19:56:59	14.37
2015-06-04 20:56:59	22.22
2015-06-04 21:56:59	18.36
2015-06-04 22:56:59	17.39
2015-06-04 23:56:59	18.24
2015-06-05 00:56:59	19.8
2015-06-05 01:56:59	22.82
2015-06-05 02:56:59	18.73
2015-06-05 03:56:59	19.94
2015-06-05 04:56:59	20.61
2015-06-05 05:56:59	20.97
2015-06-05 06:56:59	19.67
2015-06-05 07:56:59	16.11
2015-06-05 08:56:59	15.02
2015-06-05 09:56:59	13.24
2015-06-05 10:56:59	13.89
2015-06-05 11:56:59	13.95
2015-06-05 12:56:59	13.56
2015-06-05 13:56:59	13.69
2015-06-05 14:56:59	13.76
2015-06-05 15:56:59	12.77
2015-06-05 16:56:59	14.66
2015-06-05 17:56:59	17.64
2015-06-05 18:56:59	16.29
2015-06-05 19:56:59	15.91
2015-06-05 20:56:59	16.43
2015-06-05 21:56:59	13.29
2015-06-05 22:56:59	12.8
2015-06-05 23:56:59	11.72
2015-06-06 00:56:59	11.16
2015-06-06 01:56:59	11.85
2015-06-06 02:56:59	13.09
2015-06-06 03:56:59	14.46
2015-06-06 04:56:59	17
2015-06-06 05:56:59	19.09
2015-06-06 06:56:59	15.2
2015-06-06 07:56:59	16
2015-06-06 08:56:59	15.04
2015-06-06 09:56:59	15.22
2015-06-06 10:56:59	21.35
2015-06-06 11:56:59	13.78
2015-06-06 12:56:59	13
2015-06-06 13:56:59	10.9
2015-06-06 14:56:59	12.34
2015-06-06 15:56:59	10.95
2015-06-06 16:56:59	10.45
2015-06-06 17:56:59	10.73
2015-06-06 18:56:59	10.8
2015-06-06 19:56:59	10.83
2015-06-06 20:56:59	12.24
2015-06-06 21:56:59	12.71
2015-06-06 22:56:59	17.77
2015-06-06 23:56:58	17.6
2015-06-07 00:56:58	16.22
2015-06-07 01:56:59	28.95
2015-06-07 02:56:59	14.11
2015-06-07 03:56:59	12.57
2015-06-07 04:56:59	11.87
2015-06-07 05:56:59	12.4
2015-06-07 06:56:59	13.48
2015-06-07 07:56:59	12.74
2015-06-07 08:56:59	11.68
2015-06-07 09:56:59	11.48
2015-06-07 10:56:59	13.31
2015-06-07 11:56:59	12.72
2015-06-07 12:56:59	11.92
2015-06-07 13:56:59	13.94
2015-06-07 14:56:59	13
2015-06-07 15:56:59	12.89
2015-06-07 16:56:59	11.3
2015-06-07 17:56:59	13.79
2015-06-07 18:56:59	12.42
2015-06-07 19:56:59	11
2015-06-07 20:56:59	12.1
2015-06-07 21:56:59	12.11
2015-06-07 22:56:59	12.39
2015-06-07 23:56:59	13.83
2015-06-08 00:56:59	16.47
2015-06-08 01:56:59	16.04
2015-06-08 02:56:59	15.55
2015-06-08 03:56:59	18.96
2015-06-08 04:56:59	16.11
2015-06-08 05:56:59	13.23
2015-06-08 06:56:59	12.33
2015-06-08 07:56:59	12.81
2015-06-08 08:56:59	15.14
2015-06-08 09:56:59	13.29
2015-06-08 10:56:59	13.16
2015-06-08 11:56:59	15.05
2015-06-08 12:56:59	19.58
2015-06-08 13:56:59	13.93
2015-06-08 14:56:59	17.58
2015-06-08 15:56:59	11.7
2015-06-08 16:56:59	11.35
2015-06-08 17:56:59	10.18
2015-06-08 18:56:59	9.79
2015-06-08 19:56:59	9.08
2015-06-08 20:56:59	9.08
2015-06-08 21:56:59	8.74
2015-06-08 22:56:59	9.44
2015-06-08 23:56:59	7.91
2015-06-09 00:56:59	8.24
2015-06-09 01:56:59	8.85
2015-06-09 02:56:59	10.71
2015-06-09 03:56:59	12.92
2015-06-09 04:56:59	12.58
2015-06-09 05:56:59	12.19
2015-06-09 06:56:59	12.89
2015-06-09 07:56:59	12.3
2015-06-09 08:56:59	10.03
2015-06-09 09:56:59	10.21
2015-06-09 10:56:59	11.19
2015-06-09 11:56:59	9.68
2015-06-09 12:56:59	8.94
2015-06-09 13:56:59	8.59
2015-06-09 14:56:59	9.46
2015-06-09 15:56:59	8.77
2015-06-09 16:56:59	8.73
2015-06-09 17:56:59	7.88
2015-06-09 18:56:58	8.53
2015-06-09 19:56:58	12.88
2015-06-09 20:56:58	15.24
2015-06-09 21:56:58	12.75
2015-06-09 22:56:58	11.53
2015-06-09 23:56:58	11.9
2015-06-10 00:56:58	13.69
2015-06-10 01:56:58	27.86
2015-06-10 02:56:58	22.14
2015-06-10 03:56:59	41.91
2015-06-10 04:56:59	44.92
2015-06-10 05:56:59	47.62
2015-06-10 06:56:59	61.05
2015-06-10 07:56:59	50.03
2015-06-10 08:56:59	44.08
2015-06-10 09:56:59	34.94
2015-06-10 10:56:59	46.56
2015-06-10 11:56:59	48.01
2015-06-10 12:56:59	51.2
2015-06-10 13:56:59	49.28
2015-06-10 14:56:59	46.46
2015-06-10 15:56:59	46.35
2015-06-10 16:56:59	8.82
2015-06-10 17:56:59	8.42
2015-06-10 18:56:59	9.7
2015-06-10 19:56:59	9.87
2015-06-10 20:56:59	12.16
2015-06-10 21:56:59	13.02
2015-06-10 22:56:59	10.36
2015-06-10 23:56:59	9.97
2015-06-11 00:56:59	10.63
2015-06-11 01:56:59	9.81
2015-06-11 02:56:59	10.85
2015-06-11 03:56:59	15.61
2015-06-11 04:56:59	18.08
2015-06-11 05:56:59	16.43
2015-06-11 06:56:59	16.61
2015-06-11 07:56:59	13.56
2015-06-11 08:56:59	8.91
2015-06-11 09:56:59	9.2
2015-06-11 10:56:59	9.63
2015-06-11 11:56:59	10.03
2015-06-11 12:56:59	9.48
2015-06-11 13:56:59	16.24
2015-06-11 14:56:59	14.71
2015-06-11 15:56:59	14.06
2015-06-11 16:56:59	10.11
2015-06-11 17:56:59	12.5
2015-06-11 18:56:59	10.59
2015-06-11 19:56:59	8.25
2015-06-11 20:56:59	8.44
2015-06-11 21:56:59	14.02
2015-06-11 22:56:59	9.3
2015-06-11 23:56:59	10.83
2015-06-12 00:56:59	18.45
2015-06-12 01:56:59	18.1
2015-06-12 02:56:59	16.26
2015-06-12 03:56:59	19.31
2015-06-12 04:56:59	18.01
2015-06-12 05:56:59	25.9
2015-06-12 06:56:59	26.51
2015-06-12 07:56:59	16.37
2015-06-12 08:56:59	23.58
2015-06-12 09:56:59	12.59
2015-06-12 10:56:59	19.39
2015-06-12 11:56:59	17.77
2015-06-12 12:56:59	18.23
2015-06-12 13:56:59	19.82
2015-06-12 14:56:59	17.29
2015-06-12 15:56:59	28.29
2015-06-12 16:56:59	27.41
2015-06-12 17:56:58	25.04
2015-06-12 18:56:59	13.05
2015-06-12 19:56:59	18.76
2015-06-12 20:56:59	20.13
2015-06-12 21:56:59	20.25
2015-06-12 22:56:59	20.77
2015-06-12 23:56:58	20.12
2015-06-13 00:56:59	13.16
2015-06-13 01:56:59	19.96
2015-06-13 02:56:59	21.09
2015-06-13 03:56:59	20.07
2015-06-13 04:56:59	21.72
2015-06-13 05:56:59	20.39
2015-06-13 06:56:58	14.11
2015-06-13 07:56:59	21.13
2015-06-13 08:56:59	19.19
2015-06-13 09:56:59	11.31
2015-06-13 10:56:59	15.83
2015-06-13 11:56:59	16.8
2015-06-13 12:56:59	15.3
2015-06-13 13:56:59	14.4
2015-06-13 14:56:59	14.3
2015-06-13 15:56:59	13.82
2015-06-13 16:56:59	12.92
2015-06-13 17:56:59	13.11
2015-06-13 18:56:59	13.19
2015-06-13 19:56:59	11.49
2015-06-13 20:56:59	11.52
2015-06-13 21:56:59	12.24
2015-06-13 22:56:59	10.5
2015-06-13 23:56:59	10.17
2015-06-14 00:56:58	10.32
2015-06-14 01:56:59	11.03
2015-06-14 02:56:59	12.48
2015-06-14 03:56:59	11.9
2015-06-14 04:56:58	10.47
2015-06-14 05:56:59	7.28
2015-06-14 06:56:59	11.15
2015-06-14 07:56:59	11.72
2015-06-14 08:56:59	11.24
2015-06-14 09:56:59	11.16
2015-06-14 10:56:59	11.21
2015-06-14 11:56:59	12.45
2015-06-14 12:56:59	14.29
2015-06-14 13:56:58	12.53
2015-06-14 14:56:59	17.14
2015-06-14 15:56:58	13.96
2015-06-14 16:56:59	16.1
2015-06-14 17:56:59	16.52
2015-06-14 18:56:58	13.2
2015-06-14 19:56:59	11.97
2015-06-14 20:56:59	10.75
2015-06-14 21:56:59	11.62
2015-06-14 22:56:59	10.8
2015-06-14 23:56:59	11.12
2015-06-15 00:56:58	14.77
2015-06-15 01:56:59	11.92
2015-06-15 02:56:59	13.26
2015-06-15 03:56:59	13.73
2015-06-15 04:56:59	12.07
2015-06-15 05:56:58	11.38
2015-06-15 06:56:59	10.46
2015-06-15 07:56:59	6.74
2015-06-15 08:56:59	10.06
2015-06-15 09:56:59	12.44
2015-06-15 10:56:58	11.26
2015-06-15 11:56:59	12.43
2015-06-15 12:56:59	14.13
2015-06-15 13:56:59	13.94
2015-06-15 14:56:59	13.74
2015-06-15 15:56:59	12.21
2015-06-15 16:56:59	11.92
2015-06-15 17:56:59	10.2
2015-06-15 18:56:59	10.7
2015-06-15 19:56:59	11.18
2015-06-15 20:56:59	10.43
2015-06-15 21:56:59	11.57
2015-06-15 22:56:59	17.57
2015-06-15 23:56:59	16.97
2015-06-16 00:56:59	15.29
2015-06-16 01:56:59	18.24
2015-06-16 02:56:59	21.54
2015-06-16 03:56:59	22.64
2015-06-16 04:56:59	28.38
2015-06-16 05:56:59	22.44
2015-06-16 06:56:59	23.49
2015-06-16 07:56:59	20.39
2015-06-16 08:56:58	17.88
2015-06-16 09:56:58	13.99
2015-06-16 10:56:59	14.9
2015-06-16 11:56:59	14.27
2015-06-16 12:56:59	15.1
2015-06-16 13:56:59	15.97
2015-06-16 14:56:59	15.9
2015-06-16 15:56:59	13.61
2015-06-16 16:56:59	15.59
2015-06-16 17:56:59	15.18
2015-06-16 18:56:59	13.71
2015-06-16 19:56:59	13.35
2015-06-16 20:56:59	13.96
2015-06-16 21:56:59	12.12
2015-06-16 22:56:59	12.25
2015-06-16 23:56:59	13.48
2015-06-17 00:56:58	14.62
2015-06-17 01:56:58	17.4
2015-06-17 02:56:59	18.83
2015-06-17 03:56:59	16.84
2015-06-17 04:56:59	16.17
2015-06-17 05:56:59	14.88
2015-06-17 06:56:59	13.64
2015-06-17 07:56:59	14.91
2015-06-17 08:56:59	14.42
2015-06-17 09:56:59	14.41
2015-06-17 10:56:59	14.21
2015-06-17 11:56:59	17.98
2015-06-17 12:56:59	18.62
2015-06-17 13:56:59	21.16
2015-06-17 14:56:59	18.17
2015-06-17 15:56:58	20.67
2015-06-17 16:56:59	19.68
2015-06-17 17:56:59	20.09
2015-06-17 18:56:59	20.17
2015-06-17 19:56:59	20.73
2015-06-17 20:56:59	18.86
2015-06-17 21:56:59	17.13
2015-06-17 22:56:59	16.97
2015-06-17 23:56:59	13.57
2015-06-18 00:56:59	12.15
2015-06-18 01:56:58	12.11
2015-06-18 02:56:59	11.68
2015-06-18 03:56:59	6.69
2015-06-18 04:56:59	11.64
2015-06-18 05:56:59	12
2015-06-18 06:56:58	11.38
2015-06-18 07:56:59	11.54
2015-06-18 08:56:59	10.53
2015-06-18 09:56:59	9.7
2015-06-18 10:56:59	10.48
2015-06-18 11:56:58	7.4
2015-06-18 12:56:59	13.86
2015-06-18 13:56:59	13.12
2015-06-18 14:56:58	16.09
2015-06-18 15:56:59	20.63
2015-06-18 16:56:59	17.29
2015-06-18 17:56:59	14.85
2015-06-18 18:56:59	14.79
2015-06-18 19:56:59	17.55
2015-06-18 20:56:59	17.4
2015-06-18 21:56:59	16.36
2015-06-18 22:56:59	15.55
2015-06-18 23:56:59	13.05
2015-06-19 00:56:59	12.47
2015-06-19 01:56:59	11.33
2015-06-19 02:56:59	10.49
2015-06-19 03:56:59	11.05
2015-06-19 04:56:59	11.92
2015-06-19 05:16:59	11.22
2015-06-19 07:49:51	13.47
2015-06-19 08:49:51	13.41
2015-06-19 09:49:52	15.2
2015-06-19 10:49:52	16.03
2015-06-19 11:49:52	17.56
2015-06-19 12:49:52	21.13
2015-06-19 13:49:52	19.2
2015-06-19 14:49:52	30.47
2015-06-19 15:49:52	33.19
2015-06-19 16:49:52	19.59
2015-06-19 17:49:52	16.45
2015-06-19 18:49:52	13.58
2015-06-19 19:49:52	14.66
2015-06-19 20:49:52	16
2015-06-19 21:49:52	15.95
2015-06-19 22:49:52	35.05
2015-06-19 23:49:52	14.44
2015-06-20 00:49:52	15.32
2015-06-20 01:49:52	12.01
2015-06-20 02:49:52	12.69
2015-06-20 03:49:52	11.6
2015-06-20 04:49:52	11.62
2015-06-20 05:49:52	11.22
2015-06-20 06:49:51	11.48
2015-06-20 07:49:51	12.21
2015-06-20 08:49:51	13.36
2015-06-20 09:49:51	13.57
2015-06-20 10:49:51	12.25
2015-06-20 11:49:51	10.59
2015-06-20 12:49:51	11.21
2015-06-20 13:49:51	10.95
2015-06-20 14:49:51	12.56
2015-06-20 15:49:51	13.38
2015-06-20 16:49:51	11.24
2015-06-20 17:49:51	10.15
2015-06-20 18:49:51	10.84
2015-06-20 19:49:51	11.41
2015-06-20 20:49:51	10.42
2015-06-20 21:49:51	9.7
2015-06-20 22:49:51	11
2015-06-20 23:49:51	15.12
2015-06-21 00:49:51	17.82
2015-06-21 01:49:51	12.11
2015-06-21 02:49:51	14.41
2015-06-21 03:49:51	10.87
2015-06-21 04:49:51	12.05
2015-06-21 05:49:51	11.53
2015-06-21 06:49:51	10.82
2015-06-21 07:49:51	10.68
2015-06-21 08:49:51	10.76
2015-06-21 09:49:51	10.02
2015-06-21 10:49:51	9.39
2015-06-21 11:49:51	11.09
2015-06-21 12:49:51	13.46
2015-06-21 13:49:51	11.03
2015-06-21 14:49:52	9.99
2015-06-21 15:49:52	10.38
2015-06-21 16:49:52	11.87
2015-06-21 17:49:52	13.49
2015-06-21 18:49:52	12.85
2015-06-21 19:49:52	13.73
2015-06-21 20:49:52	12.86
2015-06-21 21:49:52	12.99
2015-06-21 22:49:52	14.34
2015-06-21 23:49:52	17.37
2015-06-22 00:49:52	12.33
2015-06-22 01:49:52	9.66
2015-06-22 02:49:52	10.3
2015-06-22 03:49:52	10.98
2015-06-22 04:49:52	9.68
2015-06-22 05:49:52	9.56
2015-06-22 06:49:52	10.15
2015-06-22 07:49:52	10.46
2015-06-22 08:49:52	12.13
2015-06-22 09:49:52	11.97
2015-06-22 10:49:52	10.92
2015-06-22 11:49:52	10.6
2015-06-22 12:49:52	10.36
2015-06-22 13:49:52	10.54
2015-06-22 14:49:52	9.72
2015-06-22 15:49:52	7.67
2015-06-22 16:49:52	7.66
2015-06-22 17:49:52	7.83
2015-06-22 18:49:52	8.9
2015-06-22 19:49:52	8.57
2015-06-22 20:49:52	9.27
2015-06-22 21:49:52	9.75
2015-06-22 22:49:52	8.71
2015-06-22 23:49:52	12.79
2015-06-23 00:49:51	18.32
2015-06-23 01:49:52	14.46
2015-06-23 02:49:51	12.82
2015-06-23 03:49:51	14.85
2015-06-23 04:49:52	14.12
2015-06-23 05:49:51	14.47
2015-06-23 06:49:51	14.86
2015-06-23 07:49:51	25.35
2015-06-23 08:49:51	25.08
2015-06-23 09:49:51	23.49
2015-06-23 10:49:51	24.22
2015-06-23 11:49:51	22.63
2015-06-23 12:49:51	22.09
2015-06-23 13:49:51	22.1
2015-06-23 14:49:51	21.51
2015-06-23 15:49:51	18.38
2015-06-23 16:49:51	19.2
2015-06-23 17:49:51	17.96
2015-06-23 18:49:51	18.55
2015-06-23 19:49:51	18.01
2015-06-23 20:49:51	20.6
2015-06-23 21:49:51	18.01
2015-06-23 22:49:51	18.07
2015-06-23 23:49:51	18.24
2015-06-24 00:49:51	19.75
2015-06-24 01:49:51	21.31
2015-06-24 02:49:51	13.34
2015-06-24 03:49:51	10.46
2015-06-24 04:49:51	28.84
2015-06-24 05:49:51	12.31
2015-06-24 06:49:51	12.81
2015-06-24 07:49:51	13.11
2015-06-24 08:49:51	13.48
2015-06-24 09:49:51	12.93
2015-06-24 10:49:51	12.75
2015-06-24 11:49:51	14.88
2015-06-24 12:49:51	13.67
2015-06-24 13:49:51	15.8
2015-06-24 14:49:51	16.3
2015-06-24 15:49:51	16.6
2015-06-24 16:49:51	19.43
2015-06-24 17:49:51	22.58
2015-06-24 18:49:51	19.9
2015-06-24 19:49:51	19.76
2015-06-24 20:49:51	24.09
2015-06-24 21:49:51	29.05
2015-06-24 22:49:51	34.48
2015-06-24 23:49:51	29.13
2015-06-25 00:49:51	25.47
2015-06-25 01:49:51	17.32
2015-06-25 02:49:51	18.98
2015-06-25 03:49:52	19.99
2015-06-25 04:49:52	16.12
2015-06-25 05:49:52	21.56
2015-06-25 06:49:52	21.37
2015-06-25 07:49:52	17.69
2015-06-25 08:49:52	17.57
2015-06-25 09:49:52	16.91
2015-06-25 10:49:52	10.54
2015-06-25 11:49:52	14.1
2015-06-25 12:49:51	13.62
2015-06-25 13:49:51	12.78
2015-06-25 14:49:51	15.22
2015-06-25 15:49:51	12.29
2015-06-25 16:49:51	13.19
2015-06-25 17:49:51	13.2
2015-06-25 18:49:51	13.21
2015-06-25 19:49:51	13.81
2015-06-25 20:49:51	15.96
2015-06-25 21:49:51	16.45
2015-06-25 22:49:51	15.4
2015-06-25 23:49:51	16.43
2015-06-26 00:49:51	18.12
2015-06-26 01:49:51	14.74
2015-06-26 02:49:51	11.65
2015-06-26 03:49:51	12.59
2015-06-26 04:49:51	13.55
2015-06-26 05:49:51	13.02
2015-06-26 06:49:51	17.69
2015-06-26 07:49:52	32.79
2015-06-26 08:49:51	59.98
2015-06-26 09:49:51	28.88
2015-06-26 10:49:51	14.73
2015-06-26 11:49:52	13.67
2015-06-26 12:49:52	13.54
2015-06-26 13:49:52	13.76
2015-06-26 14:49:52	12.99
2015-06-26 15:49:52	10.99
2015-06-26 16:49:52	9.3
2015-06-26 17:49:52	9.37
2015-06-26 18:49:52	10.17
2015-06-26 19:49:52	8.36
2015-06-26 20:49:52	8.09
2015-06-26 21:49:52	10.95
2015-06-26 22:49:52	10.08
2015-06-26 23:49:52	10.42
2015-06-27 00:49:52	10.73
2015-06-27 01:49:51	8.41
2015-06-27 02:49:51	9.35
2015-06-27 03:49:52	9.96
2015-06-27 04:49:51	12.1
2015-06-27 05:49:51	15.24
2015-06-27 06:49:51	34.73
2015-06-27 07:49:51	46.04
2015-06-27 08:49:51	24.26
2015-06-27 09:49:51	7.51
2015-06-27 10:49:51	8.98
2015-06-27 11:49:51	27.91
2015-06-27 12:49:51	11.14
2015-06-27 13:49:51	10.51
2015-06-27 14:49:51	11.26
2015-06-27 15:49:51	10.25
2015-06-27 16:49:51	10.93
2015-06-27 17:49:51	10.95
2015-06-27 18:49:51	10.87
2015-06-27 19:49:51	7.06
2015-06-27 20:49:51	5.51
2015-06-27 21:49:51	4.57
2015-06-27 22:49:51	4.91
2015-06-27 23:49:51	7.22
2015-06-28 00:49:51	7.34
2015-06-28 01:49:52	7.4
2015-06-28 02:49:52	7.49
2015-06-28 03:49:52	5.83
2015-06-28 04:49:52	8.13
2015-06-28 05:49:52	6.71
2015-06-28 06:49:52	8.06
2015-06-28 07:49:52	7.36
2015-06-28 08:49:52	5.19
2015-06-28 09:49:51	8.5
2015-06-28 10:49:52	11.55
2015-06-28 11:49:51	10.34
2015-06-28 12:49:51	9.38
2015-06-28 13:49:51	9.63
2015-06-28 14:49:51	9.96
2015-06-28 15:49:51	10.58
2015-06-28 16:49:51	13.25
2015-06-28 17:49:52	9.22
2015-06-28 18:49:52	14.23
2015-06-28 19:49:52	12.36
2015-06-28 20:49:51	7.37
2015-06-28 21:49:51	10.66
2015-06-28 22:49:52	11.13
2015-06-28 23:49:51	12.1
2015-06-29 00:49:51	10.36
2015-06-29 01:49:51	9.94
2015-06-29 02:49:51	10.3
2015-06-29 03:49:51	11.1
2015-06-29 04:49:51	12.42
2015-06-29 05:49:51	9.97
2015-06-29 06:49:51	14.13
2015-06-29 07:49:52	6.8
2015-06-29 08:49:51	8.56
2015-06-29 09:49:52	8.42
2015-06-29 10:49:51	9.44
2015-06-29 11:49:51	10.52
2015-06-29 12:49:52	9.97
2015-06-29 13:49:51	9.86
2015-06-29 14:49:51	8.11
2015-06-29 15:49:51	9.3
2015-06-29 16:49:52	8.59
2015-06-29 17:49:52	9.31
2015-06-29 18:49:52	12.78
2015-06-29 19:49:51	8.3
2015-06-29 20:49:52	7.28
2015-06-29 21:49:51	8.39
2015-06-29 22:49:52	7.72
2015-06-29 23:49:51	11.53
2015-06-30 00:49:52	10.85
2015-06-30 01:49:51	15.97
2015-06-30 02:49:51	16.46
2015-06-30 03:49:52	20.07
2015-06-30 04:49:52	21.15
2015-06-30 05:49:51	20.76
2015-06-30 06:49:51	15.32
2015-06-30 07:49:52	14.29
2015-06-30 08:49:51	14.54
2015-06-30 09:49:51	13.32
2015-06-30 10:49:52	13.48
2015-06-30 11:49:51	11.5
2015-06-30 12:49:51	11.3
2015-06-30 13:49:51	10.55
2015-06-30 14:49:51	14.22
2015-06-30 15:49:51	19.22
2015-06-30 16:49:52	21.87
2015-06-30 17:49:51	20.06
2015-06-30 18:49:51	22.66
2015-06-30 19:49:52	16.92
2015-06-30 20:49:51	28.06
2015-06-30 21:49:51	32.36
2015-06-30 22:49:51	32.17
2015-06-30 23:49:51	33.43
2015-07-01 00:49:52	31.76
2015-07-01 01:49:52	26.52
2015-07-01 02:49:52	25.11
2015-07-01 03:49:52	19.71
2015-07-01 04:49:52	13.88
2015-07-01 05:49:52	17.68
2015-07-01 06:49:52	17.66
2015-07-01 07:49:52	17.6
2015-07-01 08:49:52	15.92
2015-07-01 09:49:52	16.69
2015-07-01 10:49:52	27.28
2015-07-01 11:49:52	54.73
2015-07-01 12:49:52	48.35
2015-07-01 13:49:52	38.14
2015-07-01 14:49:52	35.74
2015-07-01 15:49:52	35.6
2015-07-01 16:49:52	30.44
2015-07-01 17:49:52	29.43
2015-07-01 18:49:52	23.86
2015-07-01 19:49:52	24.84
2015-07-01 20:49:52	20.66
2015-07-01 21:49:52	20.53
2015-07-01 22:49:52	20.4
2015-07-01 23:49:52	16.19
2015-07-02 00:49:52	10.66
2015-07-02 01:49:52	12.63
2015-07-02 02:49:51	19.93
2015-07-02 03:49:51	16.47
2015-07-02 04:49:51	17.83
2015-07-02 05:49:51	24.06
[truncated: 2,811 more rows]
