# Supplementary material for: Computer vision enables short- and long-term analysis of Lophelia pertusa polyp behaviour and colour from an underwater observatory
Source: Sci Rep. 2019 Apr 29;9:6578. doi: 10.1038/s41598-019-41275-1 (PMC6488648; doi:10.1038/s41598-019-41275-1)
Supplement: Supplementary file 2 — Data Matrix [file 41598_2019_41275_MOESM2_ESM.zip › data/depth.csv]

Date	Depth	Temperature
2015-04-03 07:59:36	255.38	6.97
2015-04-03 08:59:36	255.74	7.03
2015-04-03 09:59:36	256.05	7.04
2015-04-03 10:59:36	256.23	7.04
2015-04-03 11:59:36	256.22	7.04
2015-04-03 12:59:36	256.02	7.03
2015-04-03 13:59:36	255.68	7.03
2015-04-03 14:59:36	255.3	7.03
2015-04-03 15:59:37	254.96	7.04
2015-04-03 16:59:37	254.74	7.04
2015-04-03 17:59:37	254.71	7.03
2015-04-03 18:59:37	254.87	7.03
2015-04-03 19:59:37	255.19	7.03
2015-04-03 20:59:37	255.58	7.03
2015-04-03 21:59:37	255.94	7.02
2015-04-03 22:59:38	256.18	7.03
2015-04-03 23:59:38	256.23	7.02
2015-04-04 00:59:38	256.08	7.01
2015-04-04 01:59:38	255.78	7.03
2015-04-04 02:59:38	255.39	7.03
2015-04-04 03:59:38	255.04	7.05
2015-04-04 04:59:38	254.78	7.03
2015-04-04 05:59:38	254.7	6.97
2015-04-04 06:59:39	254.83	6.95
2015-04-04 07:59:39	255.12	6.95
2015-04-04 08:59:39	255.51	6.99
2015-04-04 09:59:39	255.88	6.98
2015-04-04 10:59:39	256.15	7
2015-04-04 11:59:39	256.24	7
2015-04-04 12:59:39	256.11	6.99
2015-04-04 13:59:39	255.82	6.86
2015-04-04 14:59:40	255.41	6.75
2015-04-04 15:59:40	255.01	6.78
2015-04-04 16:59:40	254.71	6.79
2015-04-04 17:59:40	254.58	6.79
2015-04-04 18:59:40	254.65	6.79
2015-04-04 19:59:40	254.92	6.8
2015-04-04 20:59:40	255.31	6.78
2015-04-04 21:59:41	255.72	6.79
2015-04-04 22:59:41	256.06	6.76
2015-04-04 23:59:41	256.22	6.73
2015-04-05 00:59:41	256.17	6.71
2015-04-05 01:59:41	255.93	6.75
2015-04-05 02:59:41	255.57	6.74
2015-04-05 03:59:41	255.18	6.74
2015-04-05 04:59:41	254.87	6.81
2015-04-05 05:59:42	254.7	6.84
2015-04-05 06:59:42	254.74	6.84
2015-04-05 07:59:42	254.98	6.82
2015-04-05 08:59:42	255.35	6.85
2015-04-05 09:59:42	255.78	6.87
2015-04-05 10:59:42	256.12	6.87
2015-04-05 11:59:42	256.32	6.85
2015-04-05 12:59:42	256.32	6.82
2015-04-05 13:59:43	256.11	6.78
2015-04-05 14:59:43	255.74	6.74
2015-04-05 15:59:43	255.34	6.75
2015-04-05 16:59:43	254.98	6.73
2015-04-05 17:59:43	254.75	6.68
2015-04-05 18:59:43	254.73	6.65
2015-04-05 19:59:43	254.91	6.61
2015-04-05 20:59:44	255.26	6.62
2015-04-05 21:59:44	255.67	6.65
2015-04-05 22:59:44	256.04	6.68
2015-04-05 23:59:44	256.29	6.71
2015-04-06 00:59:44	256.32	6.68
2015-04-06 01:59:44	256.16	6.61
2015-04-06 02:59:44	255.82	6.58
2015-04-06 03:59:44	255.4	6.58
2015-04-06 04:59:45	255.01	6.58
2015-04-06 05:59:45	254.73	6.58
2015-04-06 06:59:45	254.66	6.57
2015-04-06 07:59:45	254.81	6.57
2015-04-06 08:59:45	255.1	6.56
2015-04-06 09:59:45	255.5	6.53
2015-04-07 14:59:49	256.11	6.65
2015-04-07 15:59:49	255.77	6.58
2015-04-07 16:59:49	255.34	6.57
2015-04-07 17:59:49	254.98	6.57
2015-04-07 18:59:50	254.74	6.59
2015-04-07 19:59:50	254.71	6.61
2015-04-07 20:59:50	254.9	6.63
2015-04-07 21:59:50	255.2	6.65
2015-04-07 22:59:50	255.62	6.66
2015-04-07 23:59:50	256.01	6.66
2015-04-08 00:59:50	256.25	6.64
2015-04-08 01:59:51	256.32	6.63
2015-04-08 02:59:51	256.17	6.62
2015-04-08 03:59:51	255.9	6.61
2015-04-08 04:59:51	255.51	6.63
2015-04-08 05:59:51	255.13	6.61
2015-04-08 06:59:51	254.88	6.58
2015-04-08 07:59:51	254.79	6.51
2015-04-08 08:59:51	254.87	6.5
2015-04-08 09:59:52	255.19	6.5
2015-04-08 10:59:52	255.51	6.49
2015-04-08 11:59:52	255.9	6.48
2015-04-08 12:59:52	256.16	6.48
2015-04-08 13:59:52	256.27	6.48
2015-04-08 14:59:52	256.15	6.47
2015-04-08 15:59:52	255.91	6.47
2015-04-08 16:59:53	255.5	6.47
2015-04-08 17:59:53	255.15	6.48
2015-04-08 18:59:53	254.84	6.46
2015-04-08 19:59:53	254.72	6.53
2015-04-08 20:59:53	254.75	6.76
2015-04-08 21:59:53	255.01	6.79
2015-04-08 22:59:53	255.35	6.79
2015-04-08 23:59:53	255.74	6.92
2015-04-09 00:59:54	256.07	7.01
2015-04-09 01:59:54	256.24	7.16
2015-04-09 02:59:54	256.24	7.18
2015-04-09 03:59:54	256.06	7.19
2015-04-09 04:59:54	255.71	7.19
2015-04-09 05:59:54	255.41	7.19
2015-04-09 06:59:54	255.08	7.18
2015-04-09 07:59:55	254.92	7.18
2015-04-09 08:59:55	254.89	7.18
2015-04-09 09:59:55	255.08	7.18
2015-04-09 10:59:55	255.4	7.18
2015-04-09 11:59:55	255.75	7.18
2015-04-09 12:59:55	256.06	7.18
2015-04-09 13:59:55	256.24	7.18
2015-04-09 14:59:55	256.3	7.18
2015-04-09 15:59:56	256.14	7.17
2015-04-09 16:59:56	255.86	7.16
2015-04-09 17:59:56	255.53	7.13
2015-04-09 18:59:56	255.19	7.13
2015-04-09 19:59:56	254.93	7.05
2015-04-09 20:59:56	254.87	6.99
2015-04-09 21:59:56	254.95	7.13
2015-04-09 22:59:56	255.17	7.14
2015-04-09 23:59:57	255.48	7.14
2015-04-10 00:59:57	255.8	7.16
2015-04-10 01:59:57	256.03	7.14
2015-04-10 02:59:57	256.12	7.12
2015-04-10 03:59:57	256.06	7.13
2015-04-10 04:59:57	255.83	7.12
2015-04-10 05:59:57	255.53	7.11
2015-04-10 06:59:57	255.22	7.12
2015-04-10 07:59:58	255	7.13
2015-04-10 08:59:58	254.9	7.12
2015-04-10 09:59:58	254.95	7.06
2015-04-10 10:59:58	255.17	7.08
2015-04-10 11:59:58	255.48	7.07
2015-04-10 12:59:58	255.82	7.06
2015-04-10 13:59:58	256.09	7.02
2015-04-10 14:59:59	256.24	6.99
2015-04-10 15:59:59	256.25	6.95
2015-04-10 16:59:59	256.06	6.93
2015-04-10 17:59:59	255.79	6.84
2015-04-10 18:59:59	255.48	6.66
2015-04-10 19:59:59	255.22	6.68
2015-04-10 20:59:59	255.04	6.81
2015-04-10 21:59:59	254.98	6.92
2015-04-10 22:59:30	255.1	6.91
2015-04-10 23:59:30	255.32	6.86
2015-04-11 00:59:30	255.59	6.85
2015-04-11 01:59:30	255.84	6.82
2015-04-11 02:59:30	256.02	6.78
2015-04-11 03:59:30	256.05	6.75
2015-04-11 04:59:30	255.96	6.73
2015-04-11 05:59:30	255.75	6.71
2015-04-11 06:59:31	255.49	6.67
2015-04-11 07:59:31	255.21	6.65
2015-04-11 08:59:31	255.01	6.65
2015-04-11 09:59:31	254.91	6.63
2015-04-11 10:59:31	254.96	6.61
2015-04-11 11:59:31	255.14	6.97
2015-04-11 12:59:31	255.39	6.99
2015-04-11 13:59:32	255.66	6.99
2015-04-11 14:59:32	255.87	6.99
2015-04-11 15:59:32	255.99	7.03
2015-04-11 16:59:32	255.97	7.02
2015-04-11 17:59:32	255.84	7.01
2015-04-11 18:59:32	255.62	7.01
2015-04-11 19:59:32	255.37	7.01
2015-04-11 20:59:32	255.15	7
2015-04-11 21:59:33	255.03	7.01
2015-04-11 22:59:33	255.02	7.01
2015-04-11 23:59:33	255.13	7.01
2015-04-12 00:59:33	255.32	6.99
2015-04-12 01:59:33	255.58	6.97
2015-04-12 02:59:33	255.82	6.98
2015-04-12 03:59:33	255.98	6.97
2015-04-12 04:59:34	256.04	6.94
2015-04-12 05:59:34	255.97	6.85
2015-04-12 06:59:34	255.81	6.64
2015-04-12 07:59:34	255.58	6.63
2015-04-12 08:59:34	255.34	6.58
2015-04-12 09:59:34	255.14	6.61
2015-04-12 10:59:34	255.07	6.67
2015-04-12 11:59:34	255.09	6.61
2015-04-12 12:59:35	255.21	6.59
2015-04-12 13:59:35	255.44	6.59
2015-04-12 14:59:35	255.66	6.59
2015-04-12 15:59:35	255.86	6.71
2015-04-12 16:59:35	255.97	6.72
2015-04-12 17:59:35	256.01	6.72
2015-04-12 18:59:35	255.92	6.66
2015-04-12 19:59:35	255.73	6.98
2015-04-12 20:59:36	255.53	7.26
2015-04-12 21:59:36	255.35	7.35
2015-04-12 22:59:36	255.19	7.35
2015-04-12 23:59:36	255.18	7.35
2015-04-13 00:59:36	255.25	7.33
2015-04-13 01:59:36	255.42	7.33
2015-04-13 02:59:36	255.63	7.32
2015-04-13 03:59:37	255.86	7.32
2015-04-13 04:59:37	256.02	7.31
2015-04-13 08:59:53	255.65	7.34
2015-04-13 09:59:53	255.41	7.34
2015-04-13 10:59:53	255.2	7.32
2015-04-13 11:59:53	255.06	7.31
2015-04-13 12:59:53	255.03	7.28
2015-04-13 13:59:53	255.13	7.24
2015-04-13 14:59:53	255.3	7.12
2015-04-13 15:59:53	255.53	6.93
2015-04-13 16:59:54	255.75	7.18
2015-04-13 17:59:54	255.9	7.17
2015-04-13 18:59:54	255.95	7.18
2015-04-13 19:59:54	255.91	7.14
2015-04-13 20:59:54	255.76	7.24
2015-04-13 21:59:54	255.55	7.25
2015-04-13 22:59:54	255.33	7.27
2015-04-13 23:59:54	255.16	7.27
2015-04-14 00:59:55	255.08	7.28
2015-04-14 01:59:55	255.12	7.27
2015-04-14 02:59:55	255.25	7.27
2015-04-14 03:59:55	255.48	7.27
2015-04-14 04:59:55	255.72	7.26
2015-04-14 05:59:55	255.94	7.25
2015-04-14 06:59:55	256.06	7.25
2015-04-14 07:59:55	256.08	7.25
2015-04-14 08:59:56	255.95	7.24
2015-04-14 09:59:56	255.74	7.23
2015-04-14 10:59:56	255.47	7.24
2015-04-14 11:59:56	255.21	7.24
2015-04-14 12:59:56	255	7.25
2015-04-14 13:59:56	254.94	7.25
2015-04-14 14:59:56	255	7.24
2015-04-14 15:59:57	255.19	7.26
2015-04-14 16:59:57	255.45	7.25
2015-04-14 17:59:57	255.73	7.26
2015-04-14 18:59:57	255.94	7.23
2015-04-14 19:59:57	256.04	7.21
2015-04-14 20:59:57	256.02	7.22
2015-04-14 21:59:57	255.87	7.21
2015-04-14 22:59:57	255.64	7.2
2015-04-14 23:59:58	255.34	7.17
2015-04-15 00:59:58	255.11	7.15
2015-04-15 01:59:58	255	7.13
2015-04-15 02:59:58	255.01	7.05
2015-04-15 03:59:58	255.11	7.18
2015-04-15 04:59:58	255.4	7.19
2015-04-15 05:59:58	255.67	7.19
2015-04-15 06:59:58	255.95	7.16
2015-04-15 07:59:59	256.15	7.18
2015-04-15 08:59:59	256.18	7.19
2015-04-15 09:59:59	256.03	7.19
2015-04-15 10:59:59	255.78	7.2
2015-04-15 11:59:59	255.44	7.19
2015-04-15 12:59:59	255.1	7.1
2015-04-15 13:59:59	254.85	7.07
2015-04-15 14:59:59	254.77	7.04
2015-04-15 15:59:30	254.83	7.04
2015-04-15 16:59:30	255.03	7.11
2015-04-15 17:59:30	255.36	7.09
2015-04-15 18:59:30	255.72	7.07
2015-04-15 19:59:30	256	7.08
2015-04-15 20:59:30	256.15	7.07
2015-04-15 21:59:30	256.11	7.08
2015-04-15 22:59:31	255.95	7.09
2015-04-15 23:59:31	255.67	7.09
2015-04-16 00:59:31	255.33	7.08
2015-04-16 01:59:31	255.04	7.06
2015-04-16 02:59:31	254.89	7.07
2015-04-16 03:59:31	254.89	7.04
2015-04-16 04:59:31	255.05	7.03
2015-04-16 05:59:31	255.37	7.02
2015-04-16 06:59:32	255.75	7.02
2015-04-16 07:59:32	256.09	6.99
2015-04-16 08:59:32	256.29	6.98
2015-04-16 09:59:32	256.32	7.03
2015-04-16 10:59:32	256.13	7.01
2015-04-16 11:59:32	255.79	7.03
2015-04-16 12:59:32	255.4	7.01
2015-04-16 13:59:32	255.01	7
2015-04-16 14:59:33	254.72	6.99
2015-04-16 15:59:33	254.6	7.03
2015-04-16 16:59:33	254.71	7.01
2015-04-16 17:59:33	254.99	7.03
2015-04-16 18:59:33	255.4	7.03
2015-04-16 19:59:33	255.81	7.03
2015-04-16 20:59:33	256.15	7.02
2015-04-16 21:59:34	256.3	7.03
2015-04-16 22:59:34	256.24	7.05
2015-04-16 23:59:34	256	7.03
2015-04-17 00:59:34	255.63	7.19
2015-04-17 01:59:34	255.24	7.21
2015-04-17 02:59:34	254.91	7.24
2015-04-17 03:59:34	254.74	7.28
2015-04-17 04:59:34	254.78	7.28
2015-04-17 05:59:35	255.03	7.28
2015-04-17 06:59:35	255.44	7.28
2015-04-17 07:59:35	255.89	7.29
2015-04-17 08:59:35	256.28	7.3
2015-04-17 09:59:35	256.5	7.3
2015-04-17 10:59:35	256.51	7.31
2015-04-17 11:59:35	256.27	7.32
2015-04-17 12:59:35	255.86	7.32
2015-04-17 13:59:36	255.38	7.32
2015-04-17 14:59:36	254.94	7.32
2015-04-17 15:59:36	254.63	7.34
2015-04-17 16:59:36	254.55	7.32
2015-04-17 17:59:36	254.71	7.31
2015-04-17 18:59:36	255.06	7.32
2015-04-17 19:59:36	255.52	7.32
2015-04-17 20:59:36	255.99	7.34
2015-04-17 21:59:37	256.32	7.31
2015-04-17 22:59:37	256.44	7.31
2015-04-17 23:59:37	256.33	7.31
2015-04-18 00:59:37	256.01	7.31
2015-04-18 01:59:37	255.57	7.32
2015-04-18 02:59:37	255.12	7.32
2015-04-18 03:59:37	254.76	7.34
2015-04-18 04:59:38	254.62	7.35
2015-04-18 05:59:38	254.72	7.32
2015-04-18 06:59:38	255.05	7.31
2015-04-18 07:59:38	255.51	7.31
2015-04-18 08:59:38	256.02	7.32
2015-04-18 09:59:38	256.41	7.31
2015-04-18 10:59:38	256.6	7.31
2015-04-18 11:59:38	256.53	7.31
2015-04-18 12:59:39	256.22	7.31
2015-04-18 13:59:39	255.74	7.31
2015-04-18 14:59:39	255.22	7.3
2015-04-18 15:59:39	254.77	7.29
2015-04-18 16:59:39	254.47	7.28
2015-04-18 17:59:39	254.45	7.27
2015-04-18 18:59:39	254.68	7.27
2015-04-18 19:59:39	255.1	7.22
2015-04-18 20:59:40	255.62	7.18
2015-04-18 21:59:40	256.1	7.16
2015-04-18 22:59:40	256.42	7.12
2015-04-18 23:59:40	256.49	7.12
2015-04-19 00:59:40	256.31	7.18
2015-04-19 01:59:40	255.91	7.2
2015-04-19 02:59:40	255.44	7.17
2015-04-19 03:59:41	254.96	7.15
2015-04-19 04:59:41	254.64	7.16
2015-04-19 05:59:41	254.54	7.14
2015-04-19 06:59:41	254.7	7.2
2015-04-19 07:59:41	255.07	7.22
2015-04-19 08:59:41	255.59	7.25
2015-04-19 09:59:41	256.09	7.26
2015-04-19 10:59:41	256.47	7.28
2015-04-19 11:59:41	256.61	7.28
2015-04-19 12:59:42	256.49	7.29
2015-04-19 13:59:42	256.12	7.31
2015-04-19 14:59:42	255.6	7.34
2015-04-19 15:59:42	255.08	7.35
2015-04-19 16:59:42	254.64	7.35
2015-04-19 17:59:42	254.42	7.36
2015-04-19 18:59:42	254.47	7.36
2015-04-19 19:59:43	254.78	7.36
2015-04-19 20:59:43	255.24	7.37
2015-04-19 21:59:43	255.77	7.37
2015-04-19 22:59:43	256.24	7.37
2015-04-19 23:59:43	256.47	7.37
2015-04-20 00:59:43	256.47	7.37
2015-04-20 01:59:43	256.23	7.37
2015-04-20 02:59:43	255.79	7.36
2015-04-20 03:59:44	255.29	7.35
2015-04-20 04:59:44	254.82	7.33
2015-04-20 05:59:44	254.56	7.33
2015-04-20 06:59:44	254.52	7.35
2015-04-20 07:59:44	254.76	7.34
2015-04-20 08:59:44	255.21	7.36
2015-04-20 09:59:44	255.7	7.37
2015-04-20 10:59:44	256.19	7.37
2015-04-20 11:59:45	256.53	7.37
2015-04-20 12:59:45	256.61	7.36
2015-04-20 13:59:45	256.38	7.32
2015-04-20 14:59:45	256.03	7.33
2015-04-20 15:59:45	255.46	7.33
2015-04-20 16:59:45	254.98	7.32
2015-04-20 17:59:45	254.6	7.34
2015-04-20 18:59:45	254.47	7.32
2015-04-20 19:59:46	254.57	7.29
2015-04-20 20:59:46	254.9	7.26
2015-04-20 21:59:46	255.4	7.23
2015-04-20 22:59:46	255.89	7.2
2015-04-20 23:59:46	256.26	7.18
2015-04-21 00:59:46	256.47	7.17
2015-04-21 01:59:46	256.37	7.16
2015-04-21 02:59:46	256.06	7.11
2015-04-21 03:59:47	255.61	7.23
2015-04-21 04:59:47	255.15	7.23
2015-04-21 05:59:47	254.75	7.22
2015-04-21 06:59:47	254.52	7.17
2015-04-21 07:59:47	254.57	7.28
2015-04-21 08:59:47	254.83	7.29
2015-04-21 09:59:47	255.29	7.32
2015-04-21 10:59:48	255.8	7.31
2015-04-21 11:59:48	256.23	7.27
2015-04-21 12:59:48	256.47	7.24
2015-04-21 13:59:48	256.49	7.15
2015-04-21 14:59:48	256.27	7.15
2015-04-21 15:59:48	255.84	7.08
2015-04-21 16:59:48	255.37	7
2015-04-21 17:59:48	254.94	6.97
2015-04-21 18:59:49	254.66	6.99
2015-04-21 19:59:49	254.6	6.99
2015-04-21 20:59:49	254.81	7.02
2015-04-21 21:59:49	255.17	7.03
2015-04-21 22:59:49	255.63	7.1
2015-04-21 23:59:49	256.07	7.15
2015-04-22 00:59:49	256.37	7.22
2015-04-22 01:59:49	256.46	7.27
2015-04-22 02:59:50	256.33	7.29
2015-04-22 03:59:50	256	7.3
2015-04-22 04:59:50	255.56	7.29
2015-04-22 05:59:50	255.14	7.32
2015-04-22 06:59:50	254.82	7.29
2015-04-22 07:59:50	254.67	7.26
2015-04-22 08:59:50	254.76	7.25
2015-04-22 09:59:50	255.02	7.29
2015-04-22 10:59:51	255.43	7.28
2015-04-22 11:59:51	255.87	7.24
2015-04-22 12:59:51	256.2	7.28
2015-04-22 13:59:51	256.38	7.28
2015-04-22 14:59:51	256.3	7.29
2015-04-22 15:59:51	256.05	7.29
2015-04-22 16:59:51	255.66	7.29
2015-04-22 17:59:52	255.23	7.25
2015-04-22 18:59:52	254.89	7.06
2015-04-22 19:59:52	254.67	6.93
2015-04-22 20:59:52	254.69	6.92
2015-04-22 21:59:52	254.9	6.89
2015-04-22 22:59:52	255.23	6.88
2015-04-22 23:59:52	255.66	6.95
2015-04-23 00:59:52	256.04	7.06
2015-04-23 01:59:53	256.26	7.18
2015-04-23 02:59:53	256.29	7.16
2015-04-23 03:59:53	256.14	7.13
2015-04-23 04:59:53	255.82	7.04
2015-04-23 05:59:53	255.43	7.1
2015-04-23 06:59:53	255.08	7.05
2015-04-23 07:59:53	254.84	7.23
2015-04-23 08:59:53	254.76	7.27
2015-04-23 09:59:54	254.88	7.28
2015-04-23 10:59:54	255.15	7.29
2015-04-23 11:59:54	255.5	7.28
2015-04-23 12:59:54	255.86	7.29
2015-04-23 13:59:54	256.11	7.3
2015-04-23 14:59:54	256.22	7.29
2015-04-23 15:59:54	256.14	7.3
2015-04-23 16:59:54	255.9	7.31
2015-04-23 17:59:55	255.54	7.3
2015-04-23 18:59:55	255.22	7.31
2015-04-23 19:59:55	254.94	7.29
2015-04-23 20:59:55	254.83	7.31
2015-04-23 21:59:55	254.87	7.3
2015-04-23 22:59:55	255.05	7.3
2015-04-23 23:59:55	255.37	7.29
2015-04-24 00:59:56	255.71	7.27
2015-04-24 01:59:56	255.99	7.24
2015-04-24 02:59:56	256.14	7.28
2015-04-24 03:59:56	256.13	7.29
2015-04-24 04:59:56	255.97	7.3
2015-04-24 05:59:56	255.69	7.3
2015-04-24 06:59:56	255.36	7.3
2015-04-24 07:59:56	255.08	7.29
2015-04-24 08:59:57	254.89	7.3
2015-04-24 09:59:57	254.84	7.29
2015-04-24 10:59:57	254.97	7.23
2015-04-24 11:59:57	255.19	7.25
2015-04-24 12:59:57	255.48	7.24
2015-04-24 13:59:57	255.76	7.26
2015-04-24 14:59:57	255.97	7.26
2015-04-24 15:59:57	256.05	7.26
2015-04-24 16:59:58	255.95	7.26
2015-04-24 17:59:58	255.74	7.25
2015-04-24 18:59:58	255.47	7.27
2015-04-24 19:59:58	255.21	7.25
2015-04-24 20:59:58	255.02	7.27
2015-04-24 21:59:58	254.96	7.27
2015-04-24 22:59:58	255.02	7.28
2015-04-24 23:59:58	255.2	7.26
2015-04-25 00:59:59	255.45	7.27
2015-04-25 01:59:59	255.74	7.28
2015-04-25 02:59:59	255.94	7.28
2015-04-25 03:59:59	256.06	7.28
2015-04-25 04:59:59	256.02	7.27
2015-04-25 05:59:59	255.88	7.24
2015-04-25 06:59:59	255.63	7.27
2015-04-25 07:59:59	255.38	7.27
2015-04-25 08:59:30	255.14	7.29
2015-04-25 09:59:30	254.99	7.29
2015-04-25 10:59:30	254.95	7.26
2015-04-25 11:59:30	255.03	7.26
2015-04-25 12:59:30	255.21	7.25
2015-04-25 13:59:30	255.44	7.25
2015-04-25 14:59:30	255.66	7.23
2015-04-25 15:59:31	255.81	7.22
2015-04-25 16:59:31	255.86	7.22
2015-04-25 17:59:31	255.8	7.21
2015-04-25 18:59:31	255.63	7.19
2015-04-25 19:59:31	255.41	7.15
2015-04-25 20:59:31	255.2	7.13
2015-04-25 21:59:31	255.06	7.1
2015-04-25 22:59:31	255	7.08
2015-04-25 23:59:32	255.05	7.05
2015-04-26 00:59:32	255.2	7.05
2015-04-26 01:59:32	255.41	7.06
2015-04-26 02:59:32	255.63	7.06
2015-04-26 03:59:32	255.81	7.12
2015-04-26 04:59:32	255.89	7.18
2015-04-26 05:59:32	255.88	7.24
2015-04-26 06:59:32	255.77	7.26
2015-04-26 07:59:33	255.57	7.22
2015-04-26 08:59:33	255.36	7.17
2015-04-26 09:59:33	255.17	7.21
2015-04-26 10:59:33	255.05	7.22
2015-04-26 11:59:33	255.03	7.23
2015-04-26 12:59:33	255.09	7.22
2015-04-26 13:59:33	255.25	7.32
2015-04-26 14:59:34	255.45	7.3
2015-04-26 15:59:34	255.65	7.29
2015-04-26 16:59:34	255.8	7.28
2015-04-26 17:59:34	255.86	7.26
2015-04-26 18:59:34	255.83	7.23
2015-04-26 19:59:34	255.7	7.16
2015-04-26 20:59:34	255.54	6.84
2015-04-26 21:59:34	255.36	6.79
2015-04-26 22:59:35	255.22	6.74
2015-04-26 23:59:35	255.15	6.73
2015-04-27 00:59:35	255.16	6.72
2015-04-27 01:59:35	255.27	6.82
2015-04-27 02:59:35	255.43	7.13
2015-04-27 03:59:35	255.63	7.19
2015-04-27 04:59:35	255.79	7.16
2015-04-27 05:59:35	255.89	7.09
2015-04-27 06:59:36	255.89	6.97
2015-04-27 07:59:36	255.81	6.85
2015-04-27 08:59:36	255.65	6.65
2015-04-27 09:59:36	255.44	6.6
2015-04-27 10:59:36	255.24	6.59
2015-04-27 11:59:36	255.1	6.56
2015-04-27 12:59:36	255.05	6.56
2015-04-27 13:59:52	255.07	6.56
2015-04-27 14:59:43	255.19	6.59
2015-04-27 15:59:49	255.38	6.6
2015-04-27 16:59:54	255.56	6.5
2015-04-27 17:58:51	255.72	6.58
2015-04-27 18:59:38	255.82	6.58
2015-04-27 19:58:32	255.82	6.52
2015-04-27 20:58:39	255.73	6.53
2015-04-27 21:59:38	255.6	6.65
2015-04-27 22:59:26	255.43	6.68
2015-04-27 23:59:30	255.27	6.68
2015-04-28 00:59:50	255.17	6.7
2015-04-28 01:57:22	255.16	6.7
2015-04-28 02:59:11	255.25	6.7
2015-04-28 04:55:39	255.59	6.81
2015-04-28 05:59:21	255.78	6.98
2015-04-28 06:58:01	255.9	6.99
2015-04-28 07:57:54	255.94	7.01
2015-04-28 08:59:53	255.87	7.02
2015-04-28 09:57:09	255.72	7.04
2015-04-28 10:59:21	255.52	7.04
2015-04-28 11:57:35	255.31	7.03
2015-04-28 12:56:58	255.14	7.01
2015-04-28 14:57:58	255.06	6.98
2015-04-28 15:57:19	255.17	6.98
2015-04-28 16:59:19	255.36	6.98
2015-04-28 19:59:42	255.86	6.99
2015-04-28 20:59:54	255.87	7
2015-04-28 21:59:54	255.79	6.99
2015-04-28 22:59:54	255.62	6.99
2015-04-28 23:59:54	255.42	7
2015-04-29 00:59:54	255.23	6.93
2015-04-29 01:59:55	255.13	6.96
2015-04-29 02:59:55	255.11	6.98
2015-04-29 03:59:55	255.2	6.99
2015-04-29 04:59:55	255.39	6.98
2015-04-29 05:59:55	255.61	7.01
2015-04-29 06:59:55	255.83	6.99
2015-04-29 07:59:55	255.97	7
2015-04-29 08:59:56	255.99	6.99
2015-04-29 09:59:56	255.91	7.01
2015-04-29 10:59:56	255.74	7.02
2015-04-29 11:59:56	255.5	7.02
2015-04-29 12:59:56	255.26	7.07
2015-04-29 13:59:56	255.07	7.01
2015-04-29 14:59:56	254.98	7
2015-04-29 15:59:56	255.01	6.97
2015-04-29 16:59:57	255.15	6.97
2015-04-29 17:59:57	255.37	7
2015-04-29 18:59:57	255.63	6.95
2015-04-29 19:59:57	255.83	6.9
2015-04-29 20:59:57	255.96	6.9
2015-04-29 21:59:57	255.95	6.92
2015-04-29 22:59:57	255.82	6.94
2015-04-29 23:59:57	255.62	6.92
2015-04-30 00:59:58	255.37	6.99
2015-04-30 01:59:58	255.17	6.91
2015-04-30 02:59:58	255.04	6.93
2015-04-30 03:59:58	255.04	6.93
2015-04-30 04:59:58	255.17	6.94
2015-04-30 05:59:58	255.39	6.96
2015-04-30 06:59:58	255.67	7.05
2015-04-30 07:59:59	255.9	7.05
2015-04-30 08:59:59	256.04	7.05
2015-04-30 09:59:59	256.05	7.05
2015-04-30 10:59:59	255.93	7.03
2015-04-30 11:59:59	255.7	7.06
2015-04-30 12:59:59	255.41	7.07
2015-04-30 13:59:59	255.14	7.08
2015-04-30 14:59:59	254.95	7.01
2015-04-30 15:59:30	254.88	7.03
2015-04-30 16:59:30	254.96	7.07
2015-04-30 17:59:30	255.16	7.04
2015-04-30 18:59:30	255.44	7.07
2015-04-30 19:59:30	255.73	7.02
2015-04-30 20:59:30	255.94	6.98
2015-04-30 21:59:30	256.03	7.05
2015-04-30 22:59:30	255.98	7.02
2015-04-30 23:59:31	255.79	6.97
2015-05-01 00:59:31	255.51	6.94
2015-05-01 01:59:31	255.24	6.93
2015-05-01 02:59:31	255.01	6.91
2015-05-01 03:59:31	254.91	6.9
2015-05-01 04:59:31	254.96	6.91
2015-05-01 05:59:31	255.15	6.9
2015-05-01 06:59:31	255.42	6.91
2015-05-01 07:59:32	255.73	6.88
2015-05-01 08:59:32	255.97	6.9
2015-05-01 09:59:32	256.09	6.88
2015-05-01 10:59:32	256.06	6.9
2015-05-01 11:59:32	255.88	6.95
2015-05-01 12:59:32	255.59	6.95
2015-05-01 13:59:32	255.27	6.97
2015-05-01 14:59:33	254.99	6.97
2015-05-01 15:59:33	254.82	6.96
2015-05-01 16:59:33	254.81	6.96
2015-05-01 17:59:33	254.97	6.96
2015-05-01 18:59:33	255.25	6.95
2015-05-01 19:59:33	255.59	6.95
2015-05-01 20:59:33	255.89	6.96
2015-05-01 21:59:33	256.09	7.02
2015-05-01 22:59:34	256.11	7.03
2015-05-01 23:59:34	255.99	7.07
2015-05-02 00:59:34	255.72	6.98
2015-05-02 01:59:34	255.4	7.1
2015-05-02 02:59:34	255.11	7.05
2015-05-02 03:59:34	254.9	7.06
2015-05-02 04:59:34	254.85	7.08
2015-05-02 05:59:34	254.97	7.08
2015-05-02 06:59:35	255.24	7.04
2015-05-02 07:59:35	255.58	7.06
2015-05-02 08:59:35	255.89	7.09
2015-05-02 09:59:35	256.11	7.11
2015-05-02 10:59:35	256.18	7.11
2015-05-02 11:59:35	256.06	7.12
2015-05-02 12:59:35	255.79	7.13
2015-05-02 13:59:36	255.43	7.07
2015-05-02 14:59:36	255.09	7.1
2015-05-02 15:59:36	254.81	6.81
2015-05-02 16:59:36	254.7	6.66
2015-05-02 17:59:36	254.76	6.52
2015-05-02 18:59:36	255.01	6.52
2015-05-02 19:59:36	255.35	6.55
2015-05-02 20:59:36	255.73	6.82
2015-05-02 21:59:37	256.02	7.05
2015-05-02 22:59:37	256.17	7.03
2015-05-02 23:59:37	256.13	7.11
2015-05-03 00:59:37	255.91	7.08
2015-05-03 01:59:37	255.58	7.11
2015-05-03 02:59:37	255.23	7.11
2015-05-03 03:59:37	254.94	7.11
2015-05-03 04:59:37	254.78	7.11
2015-05-03 05:59:38	254.82	7.11
2015-05-03 06:59:38	255.02	7.18
2015-05-03 07:59:38	255.35	7.18
2015-05-03 08:59:38	255.73	7.21
2015-05-03 09:59:38	256.04	7.21
2015-05-03 10:59:38	256.22	7.21
2015-05-03 11:59:38	256.21	7.22
2015-05-03 12:59:38	256.01	7.23
2015-05-03 13:59:39	255.67	7.23
2015-05-03 14:59:39	255.28	7.2
2015-05-03 15:59:39	254.93	7.21
2015-05-03 16:59:39	254.71	7.19
2015-05-03 17:59:39	254.67	7.23
2015-05-03 18:59:39	254.83	7.23
2015-05-03 19:59:39	255.16	7.24
2015-05-03 20:59:40	255.57	7.25
2015-05-03 21:59:40	255.94	7.25
2015-05-03 22:59:40	256.19	7.24
2015-05-03 23:59:40	256.24	7.24
2015-05-04 00:59:40	256.1	7.24
2015-05-04 01:59:40	255.79	7.28
2015-05-04 02:59:40	255.41	7.3
2015-05-04 03:59:40	255.05	7.32
2015-05-04 04:59:41	254.79	7.31
2015-05-04 05:59:41	254.71	7.27
2015-05-04 06:59:41	254.83	7.3
2015-05-04 07:59:41	255.11	7.3
2015-05-04 08:59:41	255.49	7.3
2015-05-04 09:59:41	255.86	7.29
2015-05-04 10:59:41	256.13	7.27
2015-05-04 11:59:41	256.23	7.23
2015-05-04 12:59:42	256.13	7.24
2015-05-04 13:59:42	255.84	7.26
2015-05-04 14:59:42	255.45	7.27
2015-05-04 15:59:42	255.05	7.26
2015-05-04 16:59:42	254.74	7.23
2015-05-04 17:59:42	254.61	7.23
2015-05-04 18:59:42	254.68	7.26
2015-05-04 19:59:42	254.94	7.28
2015-05-04 20:59:43	255.34	7.3
2015-05-04 21:59:43	255.75	7.31
2015-05-04 22:59:43	256.09	7.3
2015-05-04 23:59:43	256.27	7.3
2015-05-05 00:59:43	256.24	7.32
2015-05-05 01:59:43	256.01	7.31
2015-05-05 02:59:43	255.66	7.29
2015-05-05 03:59:43	255.27	7.29
2015-05-05 04:59:44	254.94	7.28
2015-05-05 05:59:44	254.75	7.27
2015-05-05 06:59:44	254.77	7.26
2015-05-05 07:59:44	254.97	7.26
2015-05-05 08:59:44	255.33	7.29
2015-05-05 09:59:44	255.73	7.29
2015-05-05 10:59:44	256.07	7.26
2015-05-05 11:59:45	256.27	7.25
2015-05-05 12:59:45	256.26	7.23
2015-05-05 13:59:45	256.04	7.2
2015-05-05 14:59:45	255.68	7.22
2015-05-05 15:59:45	255.25	7.21
2015-05-05 16:59:45	254.88	7.2
2015-05-05 17:59:45	254.62	7.13
2015-05-05 18:59:45	254.56	7.05
2015-05-05 19:59:46	254.72	6.97
2015-05-05 20:59:46	255.06	6.88
2015-05-05 21:59:46	255.49	6.88
2015-05-05 22:59:46	255.9	7.16
2015-05-05 23:59:46	256.17	7.2
2015-05-06 00:59:46	256.26	7.21
2015-05-06 01:59:46	256.13	7.12
2015-05-06 02:59:46	255.82	7.13
2015-05-06 03:59:47	255.43	7.07
2015-05-06 04:59:47	255.05	7.07
2015-05-06 05:59:47	254.77	7.13
2015-05-06 06:59:47	254.65	7.14
2015-05-06 07:59:47	254.74	7.16
2015-05-06 08:59:47	255.01	7.15
2015-05-06 09:59:47	255.39	7.18
2015-05-06 10:59:47	255.78	7.18
2015-05-06 11:59:48	256.08	7.18
2015-05-06 12:59:48	256.21	7.18
2015-05-06 13:59:48	256.15	7.18
2015-05-06 14:59:48	255.9	7.18
2015-05-06 15:59:48	255.51	7.18
2015-05-06 16:59:48	255.11	7.15
2015-05-06 17:59:48	254.79	7.14
2015-05-06 18:59:49	254.64	7.14
2015-05-06 19:59:49	254.68	7.16
2015-05-06 20:59:49	254.94	7.17
2015-05-06 21:59:49	255.32	7.18
2015-05-06 22:59:49	255.74	7.18
2015-05-06 23:59:49	256.09	7.2
2015-05-07 00:59:49	256.28	7.21
2015-05-07 01:59:49	256.27	7.2
2015-05-07 02:59:50	256.07	7.19
2015-05-07 03:59:50	255.71	7.18
2015-05-07 04:59:50	255.3	7.17
2015-05-07 05:59:50	254.94	7.15
2015-05-07 06:59:50	254.71	7.06
2015-05-07 07:59:50	254.67	6.78
2015-05-07 08:59:50	254.83	6.71
2015-05-07 09:59:50	255.14	6.75
2015-05-07 10:59:51	255.53	6.79
2015-05-07 11:59:51	255.88	6.83
2015-05-07 12:59:51	256.12	6.84
2015-05-07 13:59:51	256.18	6.84
2015-05-07 14:59:51	256.05	6.83
2015-05-07 15:59:51	255.75	6.8
2015-05-07 16:59:51	255.37	6.81
2015-05-07 17:59:51	255.01	6.83
2015-05-07 18:59:52	254.75	6.85
2015-05-07 19:59:52	254.67	6.84
2015-05-07 20:59:52	254.8	6.8
2015-05-07 21:59:52	255.07	6.74
2015-05-07 22:59:52	255.45	6.73
2015-05-07 23:59:52	255.84	6.74
2015-05-08 00:59:52	256.12	6.8
2015-05-08 01:59:53	256.25	6.84
2015-05-08 02:59:53	256.18	6.84
2015-05-08 03:59:53	255.94	6.84
2015-05-08 04:59:53	255.59	6.84
2015-05-08 05:59:53	255.24	6.94
2015-05-08 06:59:53	254.94	7.02
2015-05-08 07:59:53	254.78	7.1
2015-05-08 08:59:53	254.82	7.17
2015-05-08 09:59:54	255.03	7.18
2015-05-08 10:59:54	255.36	7.18
2015-05-08 11:59:54	255.74	7.19
2015-05-08 12:59:54	256.06	7.18
2015-05-08 13:59:54	256.23	7.17
2015-05-08 14:59:54	256.23	7.15
2015-05-08 15:59:54	256.03	7.13
2015-05-08 16:59:54	255.72	7.1
2015-05-08 17:59:55	255.36	7.03
2015-05-08 18:59:55	255.04	6.67
2015-05-08 19:59:55	254.84	6.57
2015-05-08 20:59:55	254.83	6.59
2015-05-08 21:59:55	254.98	6.61
2015-05-08 22:59:55	255.27	6.63
2015-05-08 23:59:55	255.64	6.63
2015-05-09 00:59:55	255.97	6.63
2015-05-09 01:59:56	256.19	7.05
2015-05-09 02:59:56	256.26	6.98
2015-05-09 03:59:56	256.13	6.96
2015-05-09 04:59:56	255.87	7.06
2015-05-09 05:59:56	255.53	7.07
2015-05-09 06:59:56	255.19	7.07
2015-05-09 07:59:56	254.92	7.09
2015-05-09 08:59:57	254.82	7.04
2015-05-09 09:59:57	254.87	6.96
2015-05-09 10:59:57	255.09	6.93
2015-05-09 11:59:57	255.4	6.84
2015-05-09 12:59:57	255.73	7
2015-05-09 13:59:57	255.99	6.97
2015-05-09 14:59:57	256.12	6.88
2015-05-09 15:59:57	256.08	6.96
2015-05-09 16:59:58	255.9	6.9
2015-05-09 17:59:58	255.61	6.91
2015-05-09 18:59:58	255.29	6.93
2015-05-09 19:59:58	255.02	6.89
2015-05-09 20:59:58	254.88	6.86
2015-05-09 21:59:58	254.91	6.85
2015-05-09 22:59:58	255.08	6.81
2015-05-09 23:59:58	255.37	6.78
2015-05-10 00:59:59	255.69	6.82
2015-05-10 01:59:59	255.98	6.9
2015-05-10 02:59:59	256.16	6.88
2015-05-10 03:59:59	256.19	6.89
2015-05-10 04:59:59	256.07	6.88
2015-05-10 05:59:59	255.81	6.87
2015-05-10 06:59:59	255.5	6.92
2015-05-10 07:59:30	255.21	6.91
2015-05-10 08:59:30	254.99	6.82
2015-05-10 09:59:30	254.91	6.89
2015-05-10 10:59:30	254.99	6.89
2015-05-10 11:59:30	255.19	6.89
2015-05-10 12:59:30	255.47	6.91
2015-05-10 13:59:30	255.78	6.71
2015-05-10 14:59:30	256	6.49
2015-05-10 15:59:31	256.11	6.47
2015-05-10 16:59:31	256.08	6.49
2015-05-10 17:59:31	255.9	6.52
2015-05-10 18:59:31	255.64	6.5
2015-05-10 19:59:31	255.36	6.49
2015-05-10 20:59:31	255.12	6.48
2015-05-10 21:59:31	254.99	6.52
2015-05-10 22:59:31	255	6.53
2015-05-10 23:59:32	255.13	6.53
2015-05-11 00:59:32	255.37	6.58
2015-05-11 01:59:32	255.64	6.56
2015-05-11 02:59:32	255.89	6.56
2015-05-11 03:59:32	256.04	6.57
2015-05-11 04:59:32	256.05	6.53
2015-05-11 05:59:32	255.93	6.53
2015-05-11 06:59:33	255.72	6.52
2015-05-11 07:59:33	255.44	6.79
2015-05-11 08:59:33	255.17	7.12
2015-05-11 09:59:33	254.97	7.25
2015-05-11 10:59:33	254.91	7.3
2015-05-11 11:59:33	254.97	7.32
2015-05-11 12:59:33	255.14	7.33
2015-05-11 13:59:33	255.4	7.35
2015-05-11 14:59:34	255.68	7.35
2015-05-11 15:59:34	255.9	7.36
2015-05-11 16:59:34	256.02	7.36
2015-05-11 17:59:34	256	7.36
2015-05-11 18:59:34	255.87	7.37
2015-05-11 19:59:34	255.66	7.37
2015-05-11 20:59:34	255.41	7.37
2015-05-11 21:59:34	255.2	7.37
2015-05-11 22:59:35	255.06	7.37
2015-05-11 23:59:35	255.07	7.37
2015-05-12 00:59:35	255.19	7.37
2015-05-12 01:59:35	255.41	7.37
2015-05-12 02:59:35	255.7	7.37
2015-05-12 03:59:35	255.95	7.37
2015-05-12 04:59:35	256.12	7.36
2015-05-12 05:59:36	256.15	7.33
2015-05-12 06:59:36	256.07	7.38
2015-05-12 07:59:36	255.85	7.42
2015-05-12 08:59:36	255.58	7.36
2015-05-12 09:59:36	255.29	7.37
2015-05-12 10:59:36	255.05	7.37
2015-05-12 11:59:36	254.93	7.36
2015-05-12 12:59:36	254.95	7.36
2015-05-12 13:59:37	255.08	7.35
2015-05-12 14:59:37	255.32	7.34
2015-05-12 15:59:37	255.6	7.34
2015-05-12 16:59:37	255.83	7.34
2015-05-12 17:59:37	255.98	7.33
2015-05-12 18:59:37	256.01	7.31
2015-05-12 19:59:37	255.91	7.28
2015-05-12 20:59:37	255.72	7.26
2015-05-12 21:59:38	255.48	7.25
2015-05-12 22:59:38	255.25	7.24
2015-05-12 23:59:38	255.11	7.3
2015-05-13 00:59:38	255.07	7.33
2015-05-13 01:59:38	255.16	7.34
2015-05-13 02:59:38	255.37	7.34
2015-05-13 03:59:38	255.65	7.34
2015-05-13 04:59:38	255.92	7.35
2015-05-13 05:59:39	256.12	7.35
2015-05-13 06:59:39	256.2	7.38
2015-05-13 07:59:39	256.15	7.36
2015-05-13 08:59:39	255.95	7.34
2015-05-13 09:59:39	255.66	7.33
2015-05-13 10:59:39	255.36	7.34
2015-05-13 11:59:39	255.09	7.34
2015-05-13 12:59:39	254.92	7.34
2015-05-13 13:59:40	254.88	7.34
2015-05-13 14:59:40	255	7.34
2015-05-13 15:59:40	255.23	7.34
2015-05-13 16:59:40	255.52	7.33
2015-05-13 17:59:40	255.8	7.33
2015-05-13 18:59:40	255.99	7.29
2015-05-13 19:59:40	256.04	7.24
2015-05-13 20:59:40	255.96	7.16
2015-05-13 21:59:41	255.75	7.29
2015-05-13 22:59:41	255.48	7.29
2015-05-13 23:59:41	255.2	7.27
2015-05-14 00:59:41	254.99	7.24
2015-05-14 01:59:41	254.9	7.2
2015-05-14 02:59:41	254.98	7.23
2015-05-14 03:59:41	255.17	7.24
2015-05-14 04:59:42	255.47	7.26
2015-05-14 05:59:42	255.8	7.26
2015-05-14 06:59:42	256.04	7.28
2015-05-14 07:59:42	256.15	7.28
2015-05-14 08:59:42	256.11	7.3
2015-05-14 09:59:42	255.9	7.32
2015-05-14 10:59:42	255.59	7.33
2015-05-14 11:59:42	255.25	7.33
2015-05-14 12:59:43	254.94	7.36
2015-05-14 13:59:43	254.74	7.37
2015-05-14 14:59:43	254.69	7.37
2015-05-14 15:59:43	254.81	7.37
2015-05-14 16:59:43	255.09	7.38
2015-05-14 17:59:43	255.44	7.4
2015-05-14 18:59:43	255.76	7.41
2015-05-14 19:59:43	256	7.41
2015-05-14 20:59:44	256.08	7.42
2015-05-14 21:59:44	256	7.44
2015-05-14 22:59:44	255.76	7.45
2015-05-14 23:59:44	255.46	7.46
2015-05-15 00:59:44	255.14	7.45
2015-05-15 01:59:44	254.91	7.45
2015-05-15 02:59:44	254.81	7.44
2015-05-15 03:59:44	254.9	7.44
2015-05-15 04:59:45	255.15	7.46
2015-05-15 05:59:45	255.49	7.45
2015-05-15 06:59:45	255.86	7.44
2015-05-15 07:59:45	256.15	7.44
2015-05-15 08:59:45	256.28	7.43
2015-05-15 09:59:45	256.23	7.43
2015-05-15 10:59:45	255.99	7.43
2015-05-15 11:59:45	255.62	7.43
2015-05-15 12:59:46	255.23	7.43
2015-05-15 13:59:46	254.88	7.44
2015-05-15 14:59:46	254.65	7.43
2015-05-15 15:59:46	254.61	7.43
2015-05-15 16:59:46	254.77	7.43
2015-05-15 17:59:46	255.09	7.43
2015-05-15 18:59:46	255.48	7.43
2015-05-15 19:59:46	255.85	7.43
2015-05-15 20:59:47	256.12	7.44
2015-05-15 21:59:47	256.2	7.45
2015-05-15 22:59:47	256.08	7.48
2015-05-15 23:59:47	255.82	7.47
2015-05-16 00:59:47	255.45	7.53
2015-05-16 01:59:47	255.09	7.48
2015-05-16 02:59:47	254.82	7.47
2015-05-16 03:59:47	254.72	7.48
2015-05-16 04:59:48	254.83	7.45
2015-05-16 05:59:48	255.1	7.45
2015-05-16 06:59:48	255.5	7.45
2015-05-16 07:59:48	255.91	7.46
2015-05-16 08:59:48	256.21	7.46
2015-05-16 09:59:48	256.34	7.46
2015-05-16 10:59:48	256.25	7.45
2015-05-16 11:59:49	255.97	7.45
2015-05-16 12:59:49	255.54	7.44
2015-05-16 13:59:49	255.11	7.44
2015-05-16 14:59:49	254.74	7.43
2015-05-16 15:59:49	254.52	7.43
2015-05-16 16:59:49	254.52	7.44
2015-05-16 17:59:49	254.73	7.44
2015-05-16 18:59:49	255.11	7.44
2015-05-16 19:59:50	255.56	7.44
2015-05-16 20:59:50	255.97	7.44
2015-05-16 21:59:50	256.21	7.44
2015-05-16 22:59:50	256.26	7.43
2015-05-16 23:59:50	256.1	7.42
2015-05-17 00:59:50	255.75	7.41
2015-05-17 01:59:50	255.35	7.4
2015-05-17 02:59:50	254.94	7.4
2015-05-17 03:59:51	254.68	7.39
2015-05-17 04:59:51	254.61	7.39
2015-05-17 05:59:51	254.76	7.37
2015-05-17 06:59:51	255.14	7.4
2015-05-17 07:59:51	255.54	7.43
2015-05-17 08:59:51	255.97	7.42
2015-05-17 09:59:51	256.3	7.4
2015-05-17 10:59:51	256.4	7.39
2015-05-17 11:59:52	256.2	7.4
2015-05-17 12:59:52	255.92	7.34
2015-05-17 13:59:52	255.42	7.27
2015-05-17 14:59:52	255	7.22
2015-05-17 15:59:52	254.6	7.25
2015-05-17 16:59:52	254.42	7.25
2015-05-17 17:59:52	254.49	7.25
2015-05-17 18:59:52	254.76	7.24
2015-05-17 19:59:53	255.19	7.25
2015-05-17 20:59:53	255.66	7.26
2015-05-17 21:59:53	256.06	7.27
2015-05-17 22:59:53	256.32	7.28
2015-05-17 23:59:53	256.31	7.35
2015-05-18 00:59:53	256.09	7.28
2015-05-18 01:59:53	255.71	7.28
2015-05-18 02:59:53	255.25	7.37
2015-05-18 03:59:54	254.88	7.38
2015-05-18 04:59:54	254.64	7.42
2015-05-18 05:59:54	254.6	7.37
2015-05-18 06:59:54	254.83	7.38
2015-05-18 07:59:54	255.24	7.32
2015-05-18 08:59:54	255.69	7.25
2015-05-18 09:59:54	256.14	7.32
2015-05-18 10:59:55	256.44	7.29
2015-05-18 11:59:55	256.47	7.27
2015-05-18 12:59:55	256.29	7.25
2015-05-18 13:59:55	255.9	7.24
2015-05-18 14:59:55	255.42	7.18
2015-05-18 15:59:55	254.96	7.2
2015-05-18 16:59:55	254.61	7.19
2015-05-18 17:59:55	254.49	7.19
2015-05-18 18:59:56	254.6	7.2
2015-05-18 19:59:56	254.92	7.17
2015-05-18 20:59:56	255.37	7.16
2015-05-18 21:59:56	255.85	7.12
2015-05-18 22:59:56	256.22	7.08
2015-05-18 23:59:56	256.37	7.05
2015-05-19 00:59:56	256.3	7.07
2015-05-19 01:59:56	256	7.06
2015-05-19 02:59:57	255.56	7.07
2015-05-19 03:59:57	255.13	7.08
2015-05-19 04:59:57	254.76	7.23
2015-05-19 05:59:57	254.54	7.23
2015-05-19 06:59:57	254.59	7.25
2015-05-19 07:59:57	254.84	7.28
2015-05-19 08:59:57	255.26	7.3
2015-05-19 09:59:57	255.73	7.25
2015-05-19 10:59:58	256.13	7.24
2015-05-19 11:59:58	256.38	7.25
2015-05-19 12:59:58	256.39	7.3
2015-05-19 13:59:58	256.16	7.31
2015-05-19 14:59:58	255.76	7.24
2015-05-19 15:59:58	255.31	7.26
2015-05-19 16:59:58	254.89	7.31
2015-05-19 17:59:58	254.61	7.36
2015-05-19 18:59:59	254.55	7.36
2015-05-19 19:59:59	254.73	7.3
2015-05-19 20:59:59	255.1	7.29
2015-05-19 21:59:59	255.57	7.33
2015-05-19 22:59:59	256.01	7.33
2015-05-19 23:59:59	256.32	7.33
2015-05-20 00:59:59	256.4	7.32
2015-05-20 01:59:30	256.26	7.34
2015-05-20 02:59:30	255.93	7.36
2015-05-20 03:59:30	255.49	7.38
2015-05-20 04:59:30	255.06	7.4
2015-05-20 05:59:30	254.72	7.39
2015-05-20 06:59:30	254.58	7.39
2015-05-20 07:59:30	254.67	7.38
2015-05-20 08:59:30	254.95	7.38
2015-05-20 09:59:31	255.37	7.38
2015-05-20 10:59:31	255.82	7.39
2015-05-20 11:59:31	256.18	7.4
2015-05-20 12:59:31	256.35	7.39
2015-05-20 13:59:31	256.29	7.4
2015-05-20 14:59:31	256.03	7.4
2015-05-20 15:59:31	255.62	7.39
2015-05-20 16:59:31	255.19	7.39
2015-05-20 17:59:32	254.82	7.38
2015-05-20 18:59:32	254.61	7.38
2015-05-20 19:59:32	254.63	7.38
2015-05-20 20:59:32	254.86	7.38
2015-05-20 21:59:32	255.24	7.39
2015-05-20 22:59:32	255.69	7.39
2015-05-20 23:59:32	256.07	7.4
2015-05-21 00:59:32	256.3	7.4
2015-05-21 01:59:33	256.33	7.4
2015-05-21 02:59:33	256.15	7.39
2015-05-21 03:59:33	255.79	7.39
2015-05-21 04:59:33	255.38	7.43
2015-05-21 05:59:33	254.99	7.41
2015-05-21 06:59:33	254.71	7.41
2015-05-21 07:59:33	254.65	7.48
2015-05-21 08:59:33	254.77	7.43
2015-05-21 09:59:34	255.08	7.42
2015-05-21 10:59:34	255.49	7.46
2015-05-21 11:59:34	255.89	7.4
2015-05-21 12:59:34	256.18	7.39
2015-05-21 13:59:34	256.28	7.38
2015-05-21 14:59:34	256.18	7.39
2015-05-21 15:59:34	255.89	7.39
2015-05-21 16:59:34	255.51	7.39
2015-05-21 17:59:35	255.13	7.38
2015-05-21 18:59:35	254.84	7.36
2015-05-21 19:59:35	254.72	7.35
2015-05-21 20:59:35	254.8	7.35
2015-05-21 21:59:35	255.05	7.33
2015-05-21 22:59:35	255.43	7.33
2015-05-21 23:59:35	255.82	7.33
2015-05-22 00:59:35	256.14	7.31
2015-05-22 01:59:36	256.3	7.31
2015-05-22 02:59:36	256.25	7.33
2015-05-22 03:59:36	256.03	7.36
2015-05-22 04:59:36	255.67	7.31
2015-05-22 05:59:36	255.29	7.3
2015-05-22 06:59:36	254.96	7.3
2015-05-22 07:59:36	254.74	7.31
2015-05-22 08:59:37	254.72	7.34
2015-05-22 09:59:37	254.88	7.33
2015-05-22 10:59:37	255.16	7.38
2015-05-22 11:59:37	255.54	7.36
2015-05-27 15:59:52	255.32	7.45
2015-05-27 16:59:53	255.53	7.45
2015-05-27 17:59:53	255.69	7.43
2015-05-27 18:59:53	255.79	7.42
2015-05-27 19:59:53	255.81	7.43
2015-05-27 20:59:53	255.73	7.41
2015-05-27 21:59:53	255.57	7.39
2015-05-27 22:59:53	255.39	7.37
2015-05-27 23:59:53	255.22	7.32
2015-05-28 00:59:54	255.11	7.32
2015-05-28 01:59:54	255.1	7.32
2015-05-28 02:59:54	255.18	7.27
2015-05-28 03:59:54	255.34	7.35
2015-05-28 04:59:54	255.56	7.38
2015-05-28 05:59:54	255.75	7.37
2015-05-28 06:59:54	255.89	7.4
2015-05-28 07:59:55	255.93	7.43
2015-05-28 08:59:55	255.85	7.43
2015-05-28 09:59:55	255.69	7.44
2015-05-28 10:59:55	255.46	7.45
2015-05-28 11:59:55	255.23	7.51
2015-05-28 12:59:55	255.05	7.44
2015-05-28 13:59:55	254.95	7.46
2015-05-28 14:59:55	254.98	7.46
2015-05-28 15:59:56	255.1	7.4
2015-05-28 16:59:56	255.31	7.43
2015-05-28 17:59:56	255.53	7.47
2015-05-28 18:59:56	255.73	7.41
2015-05-28 19:59:56	255.85	7.4
2015-05-28 20:59:56	255.86	7.32
2015-05-28 21:59:56	255.77	7.36
2015-05-28 22:59:56	255.6	7.4
2015-05-28 23:59:57	255.38	7.4
2015-05-29 00:59:57	255.18	7.4
2015-05-29 01:59:57	255.05	7.39
2015-05-29 02:59:57	255.03	7.38
2015-05-29 03:59:57	255.13	7.38
2015-05-29 04:59:57	255.32	7.39
2015-05-29 05:59:57	255.55	7.39
2015-05-29 06:59:57	255.76	7.41
2015-05-29 07:59:58	255.9	7.44
2015-05-29 08:59:58	255.93	7.44
2015-05-29 09:59:58	255.9	7.44
2015-05-29 10:59:58	255.76	7.46
2015-05-29 11:59:58	255.54	7.46
2015-05-29 12:59:58	255.29	7.46
2015-05-29 13:59:58	255.08	7.46
2015-05-29 14:59:58	254.95	7.46
2015-05-29 15:59:59	254.93	7.45
2015-05-29 16:59:59	255.05	7.46
2015-05-29 17:59:59	255.26	7.46
2015-05-29 18:59:59	255.52	7.46
2015-05-29 19:59:59	255.77	7.46
2015-05-29 20:59:59	255.95	7.47
2015-05-29 21:59:59	256	7.48
2015-05-29 22:59:30	255.93	7.48
2015-05-29 23:59:30	255.75	7.48
2015-05-30 00:59:30	255.51	7.47
2015-05-30 01:59:30	255.27	7.47
2015-05-30 02:59:30	255.09	7.45
2015-05-30 03:59:30	255.03	7.46
2015-05-30 04:59:30	255.1	7.46
2015-05-30 05:59:30	255.28	7.46
2015-05-30 06:59:31	255.53	7.46
2015-05-30 07:59:31	255.78	7.45
2015-05-30 08:59:31	255.97	7.45
2015-05-30 09:59:31	256.03	7.46
2015-05-30 10:59:31	255.96	7.46
2015-05-30 11:59:31	255.77	7.46
2015-05-30 12:59:31	255.5	7.44
2015-05-30 13:59:31	255.2	7.42
2015-05-30 14:59:32	254.97	7.4
2015-05-30 15:59:32	254.84	7.38
2015-05-30 16:59:32	254.86	7.37
2015-05-30 17:59:32	255.03	7.34
2015-05-30 18:59:32	255.29	7.31
2015-05-30 19:59:32	255.59	7.27
2015-05-30 20:59:32	255.86	7.27
2015-05-30 21:59:32	256.02	7.23
2015-05-30 22:59:33	256.04	7.24
2015-05-30 23:59:33	255.91	7.26
2015-05-31 00:59:33	255.67	7.3
2015-05-31 01:59:33	255.39	7.35
2015-05-31 02:59:33	255.12	7.38
2015-05-31 03:59:33	254.95	7.36
2015-05-31 04:59:33	254.92	7.36
2015-05-31 05:59:34	255.05	7.37
2015-05-31 06:59:34	255.29	7.39
2015-05-31 07:59:34	255.59	7.38
2015-05-31 08:59:34	255.87	7.39
2015-05-31 09:59:34	256.06	7.4
2015-05-31 10:59:34	256.1	7.42
2015-05-31 11:59:34	255.98	7.41
2015-05-31 12:59:34	255.73	7.44
2015-05-31 13:59:34	255.41	7.45
2015-05-31 14:59:35	255.1	7.44
2015-05-31 15:59:35	254.87	7.43
2015-05-31 16:59:35	254.77	7.43
2015-05-31 17:59:35	254.86	7.43
2015-05-31 18:59:35	255.09	7.42
2015-05-31 19:59:35	255.41	7.41
2015-05-31 20:59:35	255.75	7.39
2015-05-31 21:59:36	256.02	7.39
2015-05-31 22:59:36	256.14	7.4
2015-05-31 23:59:36	256.09	7.4
2015-06-01 00:59:36	255.89	7.4
2015-06-01 01:59:36	255.58	7.4
2015-06-01 02:59:36	255.25	7.41
2015-06-01 03:59:36	254.98	7.4
2015-06-01 04:59:36	254.84	7.4
2015-06-01 05:59:37	254.87	7.4
2015-06-01 06:59:37	255.06	7.39
2015-06-01 07:59:37	255.37	7.42
2015-06-01 08:59:37	255.7	7.45
2015-06-01 09:59:37	255.99	7.41
2015-06-01 10:59:37	256.15	7.43
2015-06-01 11:59:37	256.13	7.42
2015-06-01 12:59:37	255.95	7.43
2015-06-01 13:59:38	255.64	7.41
2015-06-01 14:59:38	255.29	7.42
2015-06-01 15:59:38	254.97	7.44
2015-06-01 16:59:38	254.78	7.43
2015-06-01 17:59:38	254.76	7.42
2015-06-01 18:59:38	254.91	7.41
2015-06-01 19:59:38	255.23	7.41
2015-06-01 20:59:38	255.61	7.41
2015-06-01 21:59:39	255.96	7.41
2015-06-01 22:59:39	256.2	7.42
2015-06-01 23:59:39	256.26	7.44
2015-06-02 00:59:39	256.15	7.46
2015-06-02 01:59:39	255.87	7.49
2015-06-02 02:59:39	255.52	7.52
2015-06-02 03:59:39	255.19	7.52
2015-06-02 04:59:39	254.94	7.5
2015-06-02 05:59:40	254.85	7.51
2015-06-02 06:59:40	254.95	7.51
2015-06-02 07:59:40	255.21	7.52
2015-06-02 08:59:40	255.56	7.51
2015-06-02 09:59:40	255.91	7.5
2015-06-02 10:59:40	256.17	7.49
2015-06-02 11:59:40	256.25	7.49
2015-06-02 12:59:41	256.15	7.5
2015-06-02 13:59:41	255.88	7.48
2015-06-02 14:59:41	255.49	7.41
2015-06-02 15:59:41	255.1	7.29
2015-06-02 16:59:41	254.78	7.04
2015-06-02 17:59:41	254.62	7.02
2015-06-02 18:59:41	254.67	7.03
2015-06-02 19:59:41	254.9	7.03
2015-06-02 20:59:42	255.27	7.13
2015-06-02 21:59:42	255.69	7.38
2015-06-02 22:59:42	256.03	7.41
2015-06-02 23:59:42	256.22	7.37
2015-06-03 00:59:42	256.2	7.22
2015-06-03 01:59:42	255.99	7.21
2015-06-03 02:59:42	255.64	7.21
2015-06-03 03:59:42	255.24	7.22
2015-06-03 04:59:43	254.9	7.27
2015-06-03 05:59:43	254.68	7.26
2015-06-03 06:59:43	254.67	7.22
2015-06-03 07:59:43	254.85	7.24
2015-06-03 08:59:43	255.18	7.33
2015-06-03 09:59:43	255.58	7.41
2015-06-03 10:59:43	255.94	7.42
2015-06-03 11:59:43	256.18	7.48
2015-06-03 12:59:44	256.23	7.49
2015-06-03 13:59:44	256.08	7.49
2015-06-03 14:59:44	255.77	7.49
2015-06-03 15:59:44	255.38	7.49
2015-06-03 16:59:44	255	7.49
2015-06-03 17:59:44	254.74	7.5
2015-06-03 18:59:44	254.66	7.5
2015-06-03 19:59:44	254.8	7.51
2015-06-03 20:59:45	255.12	7.51
2015-06-03 21:59:45	255.54	7.51
2015-06-03 22:59:45	255.96	7.52
2015-06-03 23:59:45	256.26	7.52
2015-06-04 00:59:45	256.38	7.52
2015-06-04 01:59:45	256.28	7.52
2015-06-04 02:59:45	256	7.52
2015-06-04 03:59:45	255.6	7.52
2015-06-04 04:59:46	255.2	7.52
2015-06-04 05:59:46	254.88	7.53
2015-06-04 06:59:46	254.72	7.53
2015-06-04 07:59:46	254.77	7.53
2015-06-04 08:59:46	255.01	7.53
2015-06-04 09:59:46	255.38	7.52
2015-06-04 10:59:46	255.79	7.51
2015-06-04 11:59:47	256.12	7.51
2015-06-04 12:59:47	256.3	7.5
2015-06-04 13:59:47	256.28	7.5
2015-06-04 14:59:47	256.05	7.49
2015-06-04 15:59:47	255.68	7.47
2015-06-04 16:59:47	255.27	7.45
2015-06-04 17:59:47	254.91	7.42
2015-06-04 18:59:47	254.69	7.34
2015-06-04 19:59:48	254.68	7.19
2015-06-04 20:59:48	254.88	7.29
2015-06-04 21:59:48	255.24	7.44
2015-06-04 22:59:48	255.67	7.45
2015-06-04 23:59:48	256.06	7.44
2015-06-05 00:59:48	256.3	7.44
2015-06-05 01:59:48	256.35	7.44
2015-06-05 02:59:48	256.19	7.44
2015-06-05 03:59:49	255.85	7.39
2015-06-05 04:59:49	255.44	7.41
2015-06-05 05:59:49	255.05	7.45
2015-06-05 06:59:49	254.77	7.48
2015-06-05 07:59:49	254.67	7.49
2015-06-05 08:59:49	254.77	7.5
2015-06-05 09:59:49	255.05	7.5
2015-06-05 10:59:49	255.44	7.5
2015-06-05 11:59:50	255.84	7.5
2015-06-05 12:59:50	256.13	7.53
2015-06-05 13:59:50	256.24	7.57
2015-06-05 14:59:50	256.15	7.52
2015-06-05 15:59:50	255.88	7.55
2015-06-05 16:59:50	255.5	7.52
2015-06-05 17:59:50	255.1	7.51
2015-06-05 18:59:50	254.79	7.51
2015-06-05 19:59:51	254.63	7.52
2015-06-05 20:59:51	254.69	7.5
2015-06-05 21:59:51	254.95	7.48
2015-06-05 22:59:51	255.33	7.48
2015-06-05 23:59:51	255.75	7.47
2015-06-06 00:59:51	256.09	7.45
2015-06-06 01:59:51	256.27	7.44
2015-06-06 02:59:51	256.25	7.45
2015-06-06 03:59:52	256.03	7.45
2015-06-06 04:59:52	255.67	7.44
2015-06-06 05:59:52	255.26	7.44
2015-06-06 06:59:52	254.9	7.45
2015-06-06 07:59:52	254.66	7.45
2015-06-06 08:59:52	254.62	7.46
2015-06-06 09:59:52	254.78	7.47
2015-06-06 10:59:53	255.1	7.48
2015-06-06 11:59:53	255.49	7.49
2015-06-06 12:59:53	255.86	7.5
2015-06-06 13:59:53	256.12	7.48
2015-06-06 14:59:53	256.19	7.5
2015-06-06 15:59:53	256.07	7.52
2015-06-06 16:59:53	255.78	7.53
2015-06-06 17:59:53	255.41	7.51
2015-06-06 18:59:54	255.05	7.5
2015-06-06 19:59:54	254.78	7.49
2015-06-06 20:59:54	254.69	7.49
2015-06-06 21:59:54	254.81	7.48
2015-06-06 22:59:54	255.09	7.47
2015-06-06 23:59:54	255.47	7.47
2015-06-07 00:59:54	255.86	7.51
2015-06-07 01:59:54	256.16	7.55
2015-06-07 02:59:55	256.3	7.55
2015-06-07 03:59:55	256.24	7.56
2015-06-07 04:59:55	256	7.55
2015-06-07 05:59:55	255.64	7.54
2015-06-07 06:59:55	255.26	7.55
2015-06-07 07:59:55	254.93	7.55
2015-06-07 08:59:55	254.73	7.55
2015-06-07 09:59:55	254.72	7.57
2015-06-07 10:59:56	254.89	7.55
2015-06-07 11:59:56	255.21	7.55
2015-06-07 12:59:56	255.58	7.55
2015-06-07 13:59:56	255.91	7.55
2015-06-07 14:59:56	256.11	7.54
2015-06-07 15:59:56	256.14	7.53
2015-06-07 16:59:56	255.99	7.52
2015-06-07 17:59:56	255.69	7.5
2015-06-07 18:59:57	255.35	7.45
2015-06-07 19:59:57	255.03	7.44
2015-06-07 20:59:57	254.82	7.4
2015-06-07 21:59:57	254.77	7.34
2015-06-07 22:59:57	254.91	7.28
2015-06-07 23:59:57	255.19	7.26
2015-06-08 00:59:57	255.56	7.23
2015-06-08 01:59:57	255.91	7.23
2015-06-08 02:59:58	256.16	7.26
2015-06-08 03:59:58	256.25	7.37
2015-06-08 04:59:58	256.15	7.41
2015-06-08 05:59:58	255.9	7.41
2015-06-08 06:59:58	255.55	7.47
2015-06-08 07:59:58	255.2	7.5
2015-06-08 08:59:58	254.9	7.51
2015-06-08 09:59:59	254.73	7.53
2015-06-08 10:59:59	254.75	7.53
2015-06-08 11:59:59	254.92	7.53
2015-06-08 12:59:59	255.22	7.53
2015-06-08 13:59:59	255.56	7.53
2015-06-08 14:59:59	255.86	7.52
2015-06-08 15:59:59	256.03	7.53
2015-06-08 16:59:59	256.05	7.52
2015-06-08 17:59:30	255.9	7.5
2015-06-08 18:59:30	255.63	7.47
2015-06-08 19:59:30	255.32	7.46
2015-06-08 20:59:30	255.04	7.43
2015-06-08 21:59:30	254.87	7.44
2015-06-08 22:59:30	254.85	7.45
2015-06-08 23:59:30	254.99	7.46
2015-06-09 00:59:30	255.26	7.49
2015-06-09 01:59:31	255.6	7.51
2015-06-09 02:59:31	255.93	7.5
2015-06-09 03:59:31	256.16	7.51
2015-06-09 04:59:31	256.24	7.51
2015-06-09 05:59:31	256.15	7.5
2015-06-09 06:59:31	255.93	7.5
2015-06-09 07:59:31	255.61	7.51
2015-06-09 08:59:31	255.27	7.5
2015-06-09 09:59:32	255.01	7.5
2015-06-09 10:59:32	254.85	7.49
2015-06-09 11:59:32	254.86	7.49
2015-06-09 12:59:32	255.01	7.48
2015-06-09 13:59:32	255.28	7.47
2015-06-09 14:59:32	255.6	7.46
2015-06-09 15:59:32	255.87	7.41
2015-06-09 16:59:32	256.03	7.35
2015-06-09 17:59:33	256.05	7.15
2015-06-09 18:59:33	255.93	7.12
2015-06-09 19:59:33	255.69	7.22
2015-06-09 20:59:33	255.41	7.35
2015-06-09 21:59:33	255.16	7.28
2015-06-09 22:59:33	254.99	7.35
2015-06-09 23:59:33	254.96	7.39
2015-06-10 00:59:33	255.07	7.39
2015-06-10 01:59:34	255.31	7.34
2015-06-10 02:59:34	255.61	7.36
2015-06-10 03:59:34	255.91	7.39
2015-06-10 04:59:34	256.12	7.4
2015-06-10 05:59:34	256.2	7.43
2015-06-10 06:59:34	256.12	7.41
2015-06-10 07:59:34	255.9	7.43
2015-06-10 08:59:35	255.6	7.48
2015-06-10 09:59:35	255.27	7.56
2015-06-10 10:59:35	255	7.49
2015-06-10 11:59:35	254.83	7.47
2015-06-10 12:59:35	254.81	7.47
2015-06-10 13:59:35	254.94	7.48
2015-06-10 14:59:35	255.18	7.46
2015-06-10 15:59:35	255.47	7.45
2015-06-10 16:59:36	255.74	7.42
2015-06-10 17:59:36	255.92	7.43
2015-06-10 18:59:36	255.96	7.49
2015-06-10 19:59:36	255.87	7.53
2015-06-10 20:59:36	255.67	7.56
2015-06-10 21:59:36	255.4	7.6
2015-06-10 22:59:36	255.16	7.59
2015-06-10 23:59:36	254.98	7.6
2015-06-11 00:59:37	254.92	7.6
2015-06-11 01:59:37	255.02	7.6
2015-06-11 02:59:37	255.23	7.58
2015-06-11 03:59:37	255.52	7.57
2015-06-11 04:59:37	255.81	7.55
2015-06-11 05:59:37	256.04	7.54
2015-06-11 06:59:37	256.14	7.54
2015-06-11 07:59:37	256.09	7.55
2015-06-11 08:59:38	255.9	7.54
2015-06-11 09:59:38	255.61	7.56
2015-06-11 10:59:38	255.3	7.58
2015-06-11 11:59:38	255.02	7.6
2015-06-11 12:59:38	254.85	7.59
2015-06-11 13:59:38	254.81	7.58
2015-06-11 14:59:38	254.92	7.61
2015-06-11 15:59:38	255.16	7.6
2015-06-11 16:59:39	255.46	7.6
2015-06-11 17:59:39	255.75	7.6
2015-06-11 18:59:39	255.95	7.59
2015-06-11 19:59:39	256.03	7.59
2015-06-11 20:59:39	255.96	7.58
2015-06-11 21:59:39	255.77	7.58
2015-06-11 22:59:39	255.52	7.57
2015-06-11 23:59:39	255.25	7.57
2015-06-12 00:59:40	255.04	7.58
2015-06-12 01:59:40	254.96	7.58
2015-06-12 02:59:40	255.02	7.59
2015-06-12 03:59:40	255.22	7.59
2015-06-12 04:59:40	255.52	7.61
2015-06-12 05:59:40	255.82	7.6
2015-06-12 06:59:40	256.07	7.64
2015-06-12 07:59:40	256.2	7.62
2015-06-12 08:59:41	256.16	7.61
2015-06-12 09:59:41	255.97	7.62
2015-06-12 10:59:41	255.67	7.6
2015-06-12 11:59:41	255.33	7.61
2015-06-12 12:59:41	255.02	7.59
2015-06-12 13:59:41	254.81	7.59
2015-06-12 14:59:41	254.75	7.59
2015-06-12 15:59:41	254.85	7.59
2015-06-12 16:59:42	255.09	7.58
2015-06-12 17:59:42	255.41	7.58
2015-06-12 18:59:42	255.73	7.61
2015-06-12 19:59:42	255.97	7.6
2015-06-12 20:59:42	256.07	7.59
2015-06-12 21:59:42	256.02	7.6
2015-06-12 22:59:42	255.83	7.6
2015-06-12 23:59:43	255.56	7.59
2015-06-13 00:59:43	255.26	7.58
2015-06-13 01:59:43	255.02	7.57
2015-06-13 02:59:43	254.91	7.58
2015-06-13 03:59:43	254.95	7.58
2015-06-13 04:59:43	255.15	7.58
2015-06-13 05:59:43	255.45	7.59
2015-06-13 06:59:43	255.78	7.6
2015-06-13 07:59:44	256.06	7.6
2015-06-13 08:59:44	256.2	7.61
2015-06-13 09:59:44	256.18	7.6
2015-06-13 10:59:44	255.99	7.6
2015-06-13 11:59:44	255.69	7.59
2015-06-13 12:59:44	255.33	7.57
2015-06-13 13:59:44	255	7.55
2015-06-13 14:59:44	254.78	7.55
2015-06-13 15:59:45	254.72	7.55
2015-06-13 16:59:45	254.83	7.56
2015-06-13 17:59:45	255.1	7.57
2015-06-13 18:59:45	255.44	7.58
2015-06-13 19:59:45	255.79	7.6
2015-06-13 20:59:45	256.05	7.6
2015-06-13 21:59:45	256.15	7.63
2015-06-13 22:59:45	256.09	7.63
2015-06-13 23:59:46	255.86	7.62
2015-06-14 00:59:46	255.55	7.62
2015-06-14 01:59:46	255.22	7.6
2015-06-14 02:59:46	254.95	7.6
2015-06-14 03:59:46	254.82	7.6
2015-06-14 04:59:46	254.88	7.59
2015-06-14 05:59:46	255.1	7.59
2015-06-14 06:59:46	255.43	7.59
2015-06-14 07:59:47	255.8	7.57
2015-06-14 08:59:47	256.1	7.57
2015-06-14 09:59:47	256.26	7.57
2015-06-14 10:59:47	256.23	7.57
2015-06-14 11:59:47	256.02	7.57
2015-06-14 12:59:47	255.69	7.57
2015-06-14 13:59:47	255.3	7.58
2015-06-14 14:59:47	254.96	7.58
2015-06-14 15:59:48	254.74	7.57
2015-06-14 16:59:48	254.7	7.57
2015-06-14 17:59:48	254.84	7.58
2015-06-14 18:59:48	255.14	7.61
2015-06-14 19:59:48	255.53	7.6
2015-06-14 20:59:48	255.9	7.61
2015-06-14 21:59:48	256.16	7.6
2015-06-14 22:59:48	256.25	7.57
2015-06-14 23:59:49	256.15	7.56
2015-06-15 00:59:49	255.89	7.57
2015-06-15 01:59:49	255.53	7.58
2015-06-15 02:59:49	255.16	7.58
2015-06-15 03:59:49	254.88	7.57
2015-06-15 04:59:49	254.76	7.59
2015-06-15 05:59:49	254.83	7.58
2015-06-15 06:59:49	255.08	7.6
2015-06-15 07:59:50	255.45	7.61
2015-06-15 08:59:50	255.84	7.6
2015-06-15 09:59:50	256.14	7.59
2015-06-15 10:59:50	256.29	7.69
2015-06-15 11:59:50	256.23	7.61
2015-06-15 12:59:50	255.99	7.58
2015-06-15 13:59:50	255.62	7.59
2015-06-15 14:59:50	255.21	7.59
2015-06-15 15:59:51	254.86	7.58
2015-06-15 16:59:51	254.65	7.58
2015-06-15 17:59:51	254.65	7.6
2015-06-15 18:59:51	254.84	7.57
2015-06-15 19:59:51	255.19	7.57
2015-06-15 20:59:51	255.61	7.56
2015-06-15 21:59:51	256	7.56
2015-06-15 22:59:51	256.25	7.57
2015-06-15 23:59:52	256.3	7.57
2015-06-16 00:59:52	256.14	7.57
2015-06-16 01:59:52	255.83	7.57
2015-06-16 02:59:52	255.43	7.57
2015-06-16 03:59:52	255.06	7.57
2015-06-16 04:59:52	254.78	7.58
2015-06-16 05:59:52	254.7	7.55
2015-06-16 06:59:52	254.82	7.54
2015-06-16 07:59:53	255.12	7.54
2015-06-16 08:59:53	255.52	7.57
2015-06-16 09:59:53	255.91	7.62
2015-06-16 10:59:53	256.2	7.55
2015-06-16 11:59:53	256.31	7.53
2015-06-16 12:59:53	256.21	7.54
2015-06-16 13:59:53	255.92	7.53
2015-06-16 14:59:54	255.51	7.53
2015-06-16 15:59:54	255.1	7.55
2015-06-16 16:59:54	254.77	7.53
2015-06-16 17:59:54	254.6	7.54
2015-06-16 18:59:54	254.66	7.55
2015-06-16 19:59:54	254.91	7.56
2015-06-16 20:59:54	255.3	7.58
2015-06-16 21:59:54	255.73	7.59
2015-06-16 22:59:55	256.09	7.56
2015-06-16 23:59:55	256.29	7.57
2015-06-17 00:59:55	256.28	7.57
2015-06-17 01:59:55	256.06	7.59
2015-06-17 02:59:55	255.69	7.62
2015-06-17 03:59:55	255.27	7.64
2015-06-17 04:59:55	254.9	7.58
2015-06-17 05:59:55	254.66	7.58
2015-06-17 06:59:56	254.63	7.58
2015-06-17 07:59:56	254.8	7.59
2015-06-17 08:59:56	255.13	7.61
2015-06-17 09:59:56	255.55	7.62
2015-06-17 10:59:56	255.93	7.61
2015-06-17 11:59:56	256.18	7.63
2015-06-17 12:59:56	256.24	7.63
2015-06-17 13:59:56	256.09	7.6
2015-06-17 14:59:57	255.76	7.57
2015-06-17 15:59:57	255.36	7.56
2015-06-17 16:59:57	254.97	7.56
2015-06-17 17:59:57	254.68	7.55
2015-06-17 18:59:57	254.58	7.55
2015-06-17 19:59:57	254.71	7.56
2015-06-17 20:59:57	255.02	7.56
2015-06-17 21:59:57	255.45	7.58
2015-06-17 22:59:58	255.88	7.57
2015-06-17 23:59:58	256.2	7.59
2015-06-18 00:59:58	256.33	7.57
2015-06-18 01:59:58	256.26	7.57
2015-06-18 02:59:58	255.99	7.57
2015-06-18 03:59:58	255.59	7.59
2015-06-18 04:59:58	255.18	7.57
2015-06-18 05:59:58	254.84	7.57
2015-06-18 06:59:59	254.65	7.58
2015-06-18 07:59:59	254.68	7.57
2015-06-18 08:59:59	254.89	7.61
2015-06-18 09:59:59	255.26	7.61
2015-06-18 10:59:59	255.67	7.58
2015-06-18 11:59:59	256.03	7.57
2015-06-18 12:59:59	256.24	7.57
2015-06-18 13:59:59	256.24	7.56
2015-06-18 14:59:30	256.04	7.57
2015-06-18 15:59:30	255.68	7.56
2015-06-18 16:59:30	255.28	7.53
2015-06-18 17:59:30	254.92	7.54
2015-06-18 18:59:30	254.69	7.5
2015-06-18 19:59:30	254.67	7.49
2015-06-18 20:59:30	254.85	7.49
2015-06-18 21:59:30	255.2	7.43
2015-06-18 22:59:31	255.62	7.4
2015-06-18 23:59:31	256.01	7.42
2015-06-19 00:59:31	256.26	7.42
2015-06-19 01:59:31	256.32	7.4
2015-06-19 02:59:31	256.17	7.43
2015-06-19 03:59:31	255.85	7.49
2015-06-19 04:59:31	255.45	7.49
2015-06-19 05:59:32	255.06	7.53
2015-06-19 07:59:32	254.66	7.56
2015-06-19 08:59:32	254.74	7.6
2015-06-19 09:59:32	255	7.62
2015-06-19 10:59:32	255.38	7.63
2015-06-19 11:59:32	255.77	7.61
2015-06-19 12:59:32	256.08	7.62
2015-06-19 13:59:33	256.22	7.62
2015-06-19 14:59:33	256.16	7.6
2015-06-19 15:59:33	255.93	7.59
2015-06-19 16:59:33	255.57	7.57
2015-06-19 17:59:33	255.19	7.56
2015-06-19 18:59:33	254.89	7.55
2015-06-19 19:59:33	254.74	7.55
2015-06-19 20:59:33	254.79	7.55
2015-06-19 21:59:34	255.03	7.55
2015-06-19 22:59:34	255.39	7.55
2015-06-19 23:59:34	255.79	7.53
2015-06-20 00:59:34	256.13	7.53
2015-06-20 01:59:34	256.32	7.54
2015-06-20 02:59:34	256.31	7.55
2015-06-20 03:59:34	256.11	7.56
2015-06-20 04:59:34	255.77	7.57
2015-06-20 05:59:35	255.39	7.57
2015-06-20 06:59:35	255.04	7.59
2015-06-20 07:59:35	254.8	7.6
2015-06-20 08:59:35	254.75	7.6
2015-06-20 09:59:35	254.87	7.57
2015-06-20 10:59:35	255.15	7.61
2015-06-20 11:59:35	255.51	7.61
2015-06-20 12:59:35	255.86	7.65
2015-06-20 13:59:36	256.1	7.61
2015-06-20 14:59:36	256.17	7.6
2015-06-20 15:59:36	256.05	7.61
2015-06-20 16:59:36	255.79	7.65
2015-06-20 17:59:36	255.45	7.61
2015-06-20 18:59:36	255.12	7.61
2015-06-20 19:59:36	254.89	7.61
2015-06-20 20:59:36	254.81	7.64
2015-06-20 21:59:37	254.92	7.6
2015-06-20 22:59:37	255.18	7.58
2015-06-20 23:59:37	255.54	7.57
2015-06-21 00:59:37	255.89	7.57
2015-06-21 01:59:37	256.15	7.56
2015-06-21 02:59:37	256.27	7.57
2015-06-21 03:59:37	256.2	7.57
2015-06-21 04:59:38	255.98	7.55
2015-06-21 05:59:38	255.65	7.56
2015-06-21 06:59:38	255.3	7.59
2015-06-21 07:59:38	255	7.61
2015-06-21 08:59:38	254.84	7.62
2015-06-21 09:59:38	254.84	7.63
2015-06-21 10:59:38	255	7.66
2015-06-21 11:59:38	255.28	7.64
2015-06-21 12:59:39	255.61	7.64
2015-06-21 13:59:39	255.89	7.63
2015-06-21 14:59:39	256.07	7.61
2015-06-21 15:59:39	256.08	7.62
2015-06-21 16:59:39	255.93	7.61
2015-06-21 17:59:39	255.67	7.62
2015-06-21 18:59:39	255.37	7.61
2015-06-21 19:59:39	255.1	7.62
2015-06-21 20:59:40	254.94	7.61
2015-06-21 21:59:40	254.93	7.61
2015-06-21 22:59:40	255.08	7.6
2015-06-21 23:59:40	255.34	7.62
2015-06-22 00:59:40	255.66	7.64
2015-06-22 01:59:40	255.95	7.62
2015-06-22 02:59:40	256.15	7.61
2015-06-22 03:59:40	256.19	7.61
2015-06-22 04:59:41	256.08	7.61
2015-06-22 05:59:41	255.83	7.61
2015-06-22 06:59:41	255.52	7.6
2015-06-22 07:59:41	255.22	7.6
2015-06-22 08:59:41	254.97	7.6
2015-06-22 09:59:41	254.86	7.61
2015-06-22 10:59:41	254.9	7.61
2015-06-22 11:59:41	255.07	7.61
2015-06-22 12:59:42	255.33	7.61
2015-06-22 13:59:42	255.62	7.67
2015-06-22 14:59:42	255.85	7.77
2015-06-22 15:59:42	255.96	7.75
2015-06-22 16:59:42	255.94	7.63
2015-06-22 17:59:42	255.77	7.6
2015-06-22 18:59:42	255.53	7.59
2015-06-22 19:59:42	255.28	7.57
2015-06-22 20:59:43	255.06	7.57
2015-06-22 21:59:43	254.96	7.57
2015-06-22 22:59:43	254.99	7.57
2015-06-22 23:59:43	255.15	7.56
2015-06-23 00:59:43	255.4	7.56
2015-06-23 01:59:43	255.67	7.54
2015-06-23 02:59:43	255.91	7.55
2015-06-23 03:59:43	256.04	7.56
2015-06-23 04:59:44	256.04	7.58
2015-06-23 05:59:44	255.91	7.59
2015-06-23 06:59:44	255.67	7.59
2015-06-23 07:59:44	255.4	7.6
2015-06-23 08:59:44	255.14	7.62
2015-06-23 09:59:44	254.96	7.6
2015-06-23 10:59:44	254.89	7.61
2015-06-23 11:59:45	254.97	7.62
2015-06-23 12:59:45	255.14	7.63
2015-06-23 13:59:45	255.39	7.62
2015-06-23 14:59:45	255.64	7.63
2015-06-23 15:59:45	255.82	7.68
2015-06-23 16:59:45	255.9	7.62
2015-06-23 17:59:45	255.85	7.63
2015-06-23 18:59:45	255.7	7.63
2015-06-23 19:59:46	255.49	7.58
2015-06-23 20:59:46	255.28	7.58
2015-06-23 21:59:46	255.12	7.58
2015-06-23 22:59:46	255.05	7.57
2015-06-23 23:59:46	255.11	7.58
2015-06-24 00:59:46	255.26	7.57
2015-06-24 01:59:46	255.49	7.56
2015-06-24 02:59:46	255.73	7.6
2015-06-24 03:59:47	255.92	7.6
2015-06-24 04:59:47	256.02	7.62
2015-06-24 05:59:47	256.01	7.64
2015-06-24 06:59:47	255.87	7.67
2015-06-24 07:59:47	255.66	7.67
2015-06-24 08:59:47	255.41	7.65
2015-06-24 09:59:47	255.19	7.66
2015-06-24 10:59:47	255.04	7.69
2015-06-24 11:59:48	255	7.75
2015-06-24 12:59:48	255.07	7.73
2015-06-24 13:59:48	255.24	7.71
2015-06-24 14:59:48	255.45	7.67
2015-06-24 15:59:48	255.66	7.63
2015-06-24 16:59:48	255.81	7.62
2015-06-24 17:59:48	255.86	7.6
2015-06-24 18:59:48	255.81	7.57
2015-06-24 19:59:49	255.66	7.57
2015-06-24 20:59:49	255.48	7.57
2015-06-24 21:59:49	255.29	7.57
2015-06-24 22:59:49	255.15	7.56
2015-06-24 23:59:49	255.1	7.58
2015-06-25 00:59:49	255.16	7.58
2015-06-25 01:59:49	255.3	7.6
2015-06-25 02:59:49	255.5	7.58
2015-06-25 03:59:50	255.71	7.58
2015-06-25 04:59:50	255.87	7.58
2015-06-25 05:59:50	255.95	7.55
2015-06-25 06:59:50	255.92	7.55
2015-06-25 07:59:50	255.79	7.57
2015-06-25 08:59:50	255.59	7.58
2015-06-25 09:59:50	255.36	7.62
2015-06-25 10:59:50	255.16	7.66
2015-06-25 11:59:51	255.03	7.66
2015-06-25 12:59:51	255.01	7.6
2015-06-25 13:59:51	255.09	7.6
2015-06-25 14:59:51	255.24	7.64
2015-06-25 15:59:51	255.45	7.6
2015-06-25 16:59:51	255.66	7.56
2015-06-25 17:59:51	255.8	7.49
2015-06-25 18:59:51	255.85	7.43
2015-06-25 19:59:52	255.82	7.38
2015-06-25 20:59:52	255.69	7.39
2015-06-25 21:59:52	255.52	7.41
2015-06-25 22:59:52	255.35	7.41
2015-06-25 23:59:52	255.21	7.45
2015-06-26 00:59:52	255.15	7.58
2015-06-26 01:59:52	255.19	7.57
2015-06-26 02:59:52	255.31	7.61
2015-06-26 03:59:53	255.5	7.66
2015-06-26 04:59:53	255.7	7.65
2015-06-26 05:59:53	255.87	7.62
2015-06-26 06:59:53	255.95	7.62
2015-06-26 07:59:53	255.93	7.63
2015-06-26 08:59:53	255.81	7.62
2015-06-26 09:59:53	255.62	7.62
2015-06-26 10:59:54	255.39	7.64
2015-06-26 11:59:54	255.19	7.65
2015-06-26 12:59:54	255.06	7.65
2015-06-26 13:59:54	255.03	7.66
2015-06-26 14:59:54	255.1	7.65
2015-06-26 15:59:54	255.26	7.68
2015-06-26 16:59:54	255.47	7.71
2015-06-26 17:59:54	255.68	7.7
2015-06-26 18:59:55	255.83	7.68
2015-06-26 19:59:55	255.89	7.7
2015-06-26 20:59:55	255.86	7.68
2015-06-26 21:59:55	255.74	7.66
2015-06-26 22:59:55	255.56	7.63
2015-06-26 23:59:55	255.37	7.63
2015-06-27 00:59:55	255.22	7.64
2015-06-27 01:59:55	255.15	7.64
2015-06-27 02:59:56	255.18	7.65
2015-06-27 03:59:56	255.31	7.64
2015-06-27 04:59:56	255.49	7.63
2015-06-27 05:59:56	255.7	7.64
2015-06-27 06:59:56	255.87	7.65
2015-06-27 07:59:56	255.95	7.65
2015-06-27 08:59:56	255.93	7.65
2015-06-27 09:59:56	255.81	7.64
2015-06-27 10:59:57	255.61	7.64
2015-06-27 11:59:57	255.38	7.64
2015-06-27 12:59:57	255.17	7.65
2015-06-27 13:59:57	255.03	7.66
2015-06-27 14:59:57	255	7.66
2015-06-27 15:59:57	255.08	7.66
2015-06-27 16:59:57	255.26	7.66
2015-06-27 17:59:57	255.49	7.67
2015-06-27 18:59:58	255.72	7.66
2015-06-27 19:59:58	255.88	7.67
2015-06-27 20:59:58	255.96	7.67
2015-06-27 21:59:58	255.91	7.66
2015-06-27 22:59:58	255.77	7.65
2015-06-27 23:59:58	255.57	7.65
2015-06-28 00:59:58	255.35	7.66
2015-06-28 01:59:58	255.18	7.65
2015-06-28 02:59:59	255.1	7.64
2015-06-28 03:59:59	255.12	7.64
2015-06-28 04:59:59	255.27	7.66
2015-06-28 05:59:59	255.49	7.68
2015-06-28 06:59:59	255.72	7.68
2015-06-28 07:59:59	255.91	7.68
2015-06-28 08:59:59	256.01	7.67
2015-06-28 09:59:59	255.98	7.66
2015-06-28 10:59:30	255.84	7.64
2015-06-28 11:59:30	255.61	7.64
2015-06-28 12:59:30	255.35	7.64
2015-06-28 13:59:30	255.12	7.66
2015-06-28 14:59:30	254.97	7.67
2015-06-28 15:59:30	254.94	7.68
2015-06-28 16:59:30	255.05	7.68
2015-06-28 17:59:30	255.26	7.67
2015-06-28 18:59:31	255.53	7.68
2015-06-28 19:59:31	255.79	7.69
2015-06-28 20:59:31	255.98	7.7
2015-06-28 21:59:31	256.04	7.7
2015-06-28 22:59:31	255.98	7.68
2015-06-28 23:59:31	255.8	7.68
2015-06-29 00:59:31	255.55	7.68
2015-06-29 01:59:31	255.29	7.68
2015-06-29 02:59:32	255.1	7.68
2015-06-29 03:59:32	255.01	7.68
2015-06-29 04:59:32	255.06	7.68
2015-06-29 05:59:32	255.24	7.7
2015-06-29 06:59:32	255.5	7.71
2015-06-29 07:59:32	255.76	7.71
2015-06-29 08:59:32	255.98	7.7
2015-06-29 09:59:32	256.06	7.71
2015-06-29 10:59:33	256.02	7.67
2015-06-29 11:59:33	255.84	7.67
2015-06-29 12:59:33	255.57	7.66
2015-06-29 13:59:33	255.27	7.66
2015-06-29 14:59:33	255.02	7.66
2015-06-29 15:59:33	254.87	7.66
2015-06-29 16:59:33	254.87	7.65
2015-06-29 17:59:33	255.03	7.66
2015-06-29 18:59:34	255.3	7.68
2015-06-29 19:59:34	255.62	7.7
2015-06-29 20:59:34	255.91	7.68
2015-06-29 21:59:34	256.09	7.67
2015-06-29 22:59:34	256.14	7.67
2015-06-29 23:59:34	256.02	7.66
2015-06-30 00:59:34	255.78	7.66
2015-06-30 01:59:34	255.49	7.66
2015-06-30 02:59:35	255.2	7.64
2015-06-30 03:59:35	254.99	7.63
2015-06-30 04:59:35	254.93	7.62
2015-06-30 05:59:35	255.03	7.63
2015-06-30 06:59:35	255.26	7.64
2015-06-30 07:59:35	255.57	7.65
2015-06-30 08:59:35	255.88	7.65
2015-06-30 09:59:36	256.1	7.63
2015-06-30 10:59:36	256.17	7.64
2015-06-30 11:59:36	256.08	7.65
2015-06-30 12:59:36	255.85	7.65
2015-06-30 13:59:36	255.52	7.65
2015-06-30 14:59:36	255.19	7.65
2015-06-30 15:59:36	254.93	7.65
2015-06-30 16:59:36	254.8	7.65
2015-06-30 17:59:37	254.85	7.66
2015-06-30 18:59:37	255.07	7.66
2015-06-30 19:59:37	255.4	7.64
2015-06-30 20:59:37	255.77	7.61
2015-06-30 21:59:37	256.08	7.58
2015-06-30 22:59:37	256.24	7.56
2015-06-30 23:59:37	256.23	7.56
2015-07-01 00:59:37	256.04	7.54
2015-07-01 01:59:38	255.73	7.59
2015-07-01 02:59:38	255.37	7.63
2015-07-01 03:59:38	255.06	7.63
2015-07-01 04:59:38	254.86	7.64
2015-07-01 05:59:38	254.84	7.65
2015-07-01 06:59:38	255	7.66
2015-07-01 07:59:38	255.3	7.64
2015-07-01 08:59:38	255.66	7.63
2015-07-01 09:59:39	255.99	7.64
2015-07-01 10:59:39	256.2	7.64
2015-07-01 11:59:39	256.23	7.63
2015-07-01 12:59:39	256.08	7.65
2015-07-01 13:59:39	255.78	7.69
2015-07-01 14:59:39	255.41	7.68
2015-07-01 15:59:39	255.06	7.67
2015-07-01 16:59:39	254.81	7.65
2015-07-01 17:59:40	254.73	7.66
2015-07-01 18:59:40	254.85	7.64
2015-07-01 19:59:40	255.15	7.64
2015-07-01 20:59:40	255.55	7.63
2015-07-01 21:59:40	255.95	7.63
2015-07-01 22:59:40	256.26	7.64
2015-07-01 23:59:40	256.38	7.63
2015-07-02 00:59:40	256.3	7.61
2015-07-02 01:59:41	256.04	7.62
2015-07-02 02:59:41	255.67	7.64
2015-07-02 03:59:41	255.28	7.65
2015-07-02 04:59:41	254.97	7.64
[truncated: 2,812 more rows]
