# Supplementary material for: Computer vision enables short- and long-term analysis of Lophelia pertusa polyp behaviour and colour from an underwater observatory
Source: Sci Rep. 2019 Apr 29;9:6578. doi: 10.1038/s41598-019-41275-1 (PMC6488648; doi:10.1038/s41598-019-41275-1)
Supplement: Supplementary file 2 — Data Matrix [file 41598_2019_41275_MOESM2_ESM.zip › data/polyp_activity.csv]

Date	PA_rel
2015-04-03 07:59:31	0.120561529797449
2015-04-03 08:59:31	0.097506339548083
2015-04-03 09:59:31	0.0714496957646156
2015-04-03 10:59:31	0.0731863858598189
2015-04-03 11:59:31	0.0708833837770493
2015-04-03 12:59:31	0.0842986855269533
2015-04-03 13:59:31	0.101627832346482
2015-04-03 14:59:31	0.0977202796322748
2015-04-03 15:59:31	0.12964769102018
2015-04-03 16:59:31	0.145642858491219
2015-04-03 17:59:31	0.146479741761734
2015-04-03 18:59:31	0.149034438061199
2015-04-03 19:59:31	0.159454578632419
2015-04-03 20:59:31	0.175443453748042
2015-04-03 21:59:31	0.135738691064226
2015-04-03 22:59:31	0.19020531955727
2015-04-03 23:59:31	0.171970073557635
2015-04-04 00:59:31	0.11009105038289
2015-04-04 01:59:31	0.131661244753749
2015-04-04 02:59:31	0.108549423305626
2015-04-04 03:59:31	0.0743127174795341
2015-04-04 04:59:31	0.0582105799663988
2015-04-04 05:59:31	0.0537870541079642
2015-04-04 06:59:31	0.0623446574756329
2015-04-04 07:59:31	0.0579463010388679
2015-04-04 08:59:31	0.0934540626592752
2015-04-04 09:59:31	0.142112847102056
2015-04-04 10:59:31	0.124173341807039
2015-04-04 11:59:31	0.147127854369726
2015-04-04 12:59:31	0.148996683928695
2015-04-04 13:59:31	0.130320973049842
2015-04-04 14:59:31	0.143365025830119
2015-04-04 15:59:31	0.145517011382871
2015-04-04 16:59:31	0.1923132586221
2015-04-04 17:59:31	0.18690812531855
2015-04-04 18:59:31	0.188355367064553
2015-04-04 19:59:31	0.172712571496888
2015-04-04 20:59:31	0.187241620155673
2015-04-04 21:59:31	0.0524782441811443
2015-04-04 22:59:31	0.0393146366479364
2015-04-04 23:59:31	0.0407555860385218
2015-04-05 00:59:31	0.0474066057147172
2015-04-05 01:59:31	0.0545043826255482
2015-04-05 02:59:31	0.0673156182553815
2015-04-05 03:59:31	0.130377604248598
2015-04-05 04:59:31	0.171120605576285
2015-04-05 05:59:31	0.191023325761532
2015-04-05 06:59:31	0.158259031103113
2015-04-05 07:59:31	0.17503445064591
2015-04-05 08:59:31	0.162405693323182
2015-04-05 09:59:31	0.160247415415012
2015-04-05 10:59:31	0.181760978587115
2015-04-05 11:59:31	0.164771618960125
2015-04-05 12:59:31	0.163242576593696
2015-04-05 13:59:31	0.178979757492622
2015-04-05 14:59:31	0.216457026358677
2015-04-05 15:59:31	0.19999622458675
2015-04-05 16:59:31	0.179149651088892
2015-04-05 17:59:31	0.19539022042121
2015-04-05 18:59:31	0.211542696777685
2015-04-05 19:59:31	0.182994280248926
2015-04-05 20:59:31	0.206420719467918
2015-04-05 21:59:31	0.167345192325843
2015-04-05 22:59:31	0.205760022149091
2015-04-05 23:59:31	0.22240959458354
2015-04-06 00:59:31	0.122726100061036
2015-04-06 01:59:31	0.0336326397060212
2015-04-06 02:59:31	0.0409632337672961
2015-04-06 03:59:31	0.0480987648106316
2015-04-06 04:59:31	0.0825368260100803
2015-04-06 05:59:31	0.109480691907402
2015-04-06 06:59:31	0.16575322640524
2015-04-06 07:59:31	0.185184019934182
2015-04-06 08:59:31	0.189733392900965
2015-04-06 09:59:31	0.169673363830283
2015-04-06 10:59:31	0.171347130371312
2015-04-06 11:59:31	0.159800658180377
2015-04-06 12:59:31	0.184454106705763
2015-04-06 13:59:31	0.17830647546296
2015-04-06 14:59:31	0.160222245993343
2015-04-06 15:59:31	0.189639007569704
2015-04-06 16:59:31	0.241657909805377
2015-04-06 17:59:31	0.199411035532931
2015-04-06 18:59:31	0.236624025471455
2015-04-06 19:59:31	0.172083335955148
2015-04-06 20:59:31	0.11314284276033
2015-04-06 21:59:31	0.141087193169019
2015-04-06 22:59:31	0.180181597377346
2015-04-06 23:59:31	0.153917305865104
2015-04-07 00:59:31	0.211435726735589
2015-04-07 01:59:31	0.109361137154471
2015-04-07 02:59:31	0.0685929664051144
2015-04-07 03:59:31	0.129704322218936
2015-04-07 04:59:31	0.17930066761891
2015-04-07 05:59:31	0.177696116987472
2015-04-07 06:59:31	0.181773563297949
2015-04-07 07:59:31	0.171913442358878
2015-04-07 08:59:31	0.129509259200997
2015-04-07 09:59:31	0.167150129307904
2015-04-07 10:59:31	0.212190809385677
2015-04-07 11:59:31	0.220798751596685
2015-04-07 12:59:31	0.180936680027435
2015-04-07 13:59:31	0.180112381467755
2015-04-07 14:59:31	0.18904123380505
2015-04-07 15:59:31	0.202538336175381
2015-04-07 16:59:31	0.230004467572346
2015-04-07 17:59:31	0.214185486052994
2015-04-07 19:59:31	0.167439577657104
2015-04-07 20:59:31	0.158101722217678
2015-04-07 21:59:31	0.181182081888713
2015-04-07 22:59:31	0.132133171410054
2015-04-07 23:59:31	0.111380983243458
2015-04-08 00:59:31	0.173996212002039
2015-04-08 01:59:31	0.13076143792906
2015-04-08 02:59:31	0.152671419492459
2015-04-08 03:59:31	0.192086733827073
2015-04-08 04:59:31	0.206169025251222
2015-04-08 05:59:31	0.190394090219792
2015-04-08 06:59:31	0.232427024408047
2015-04-08 07:59:31	0.187745008589065
2015-04-08 08:59:31	0.217426049092957
2015-04-08 09:59:31	0.201160310338969
2015-04-08 10:59:31	0.185391667662956
2015-04-08 11:59:31	0.217558188556722
2015-04-08 12:59:31	0.216759059418712
2015-04-08 13:59:31	0.203947823788879
2015-04-08 14:59:31	0.13904847001378
2015-04-08 15:59:31	0.16868546402975
2015-04-08 16:59:31	0.222189362143931
2015-04-08 17:59:31	0.149506364717505
2015-04-08 18:59:31	0.188059626359935
2015-04-08 19:59:33	0.154684973226028
2015-04-08 20:59:31	0.173738225429925
2015-04-08 21:59:31	0.21657028875619
2015-04-08 22:59:31	0.212385872403617
2015-04-08 23:59:31	0.192262919778761
2015-04-09 00:59:31	0.180250813286938
2015-04-09 01:59:31	0.214927983992248
2015-04-09 02:59:31	0.24262064018424
2015-04-09 03:59:31	0.192999125362597
2015-04-09 04:59:31	0.219414433404856
2015-04-09 05:59:31	0.184177243067397
2015-04-09 06:59:31	0.180942972382852
2015-04-09 07:59:31	0.159806950535794
2015-04-09 08:59:31	0.195427974553715
2015-04-09 09:59:31	0.245062074086193
2015-04-09 10:59:31	0.231577556426697
2015-04-09 11:59:31	0.195239203891193
2015-04-09 12:59:31	0.261126457466824
2015-04-09 13:59:31	0.237442031675717
2015-04-09 14:59:31	0.186052364981784
2015-04-09 15:59:31	0.112110896471876
2015-04-09 16:59:31	0.132831622861386
2015-04-09 17:59:31	0.172051874178061
2015-04-09 18:59:31	0.200291965291368
2015-04-09 19:59:31	0.203066894030442
2015-04-09 20:59:31	0.166514601410746
2015-04-09 21:59:31	0.136544112557654
2015-04-09 22:59:31	0.194156918759399
2015-04-09 23:59:31	0.154445863720166
2015-04-10 00:59:31	0.125022809788388
2015-04-10 01:59:31	0.118094926473827
2015-04-10 02:59:31	0.160285169547517
2015-04-10 03:59:31	0.184762432121216
2015-04-10 04:59:31	0.232162745480516
2015-04-10 05:59:31	0.259433813859542
2015-04-10 06:59:31	0.253808448116383
2015-04-10 07:59:31	0.209535435399533
2015-04-10 08:59:31	0.238071267217457
2015-04-10 09:59:31	0.212341825915695
2015-04-10 10:59:31	0.0857962661162953
2015-04-10 11:59:31	0.0909937516910705
2015-04-10 12:59:31	0.177318575662428
2015-04-10 13:59:31	0.156125922616613
2015-04-10 14:59:31	0.17617336697646
2015-04-10 15:59:31	0.157428440188016
2015-04-10 16:59:31	0.184183535422815
2015-04-10 17:59:31	0.172530093189784
2015-04-10 18:59:31	0.167414408235435
2015-04-10 19:59:31	0.159737734626203
2015-04-10 20:59:31	0.198995740075382
2015-04-10 21:59:31	0.183950718272371
2015-04-10 22:59:31	0.205256633715699
2015-04-10 23:59:31	0.159511209831176
2015-04-11 00:59:31	0.140514588826035
2015-04-11 01:59:31	0.13645601958181
2015-04-11 02:59:31	0.156144799682865
2015-04-11 03:59:31	0.174059135556213
2015-04-11 04:59:31	0.126268696161034
2015-04-11 05:59:31	0.0837512506056392
2015-04-11 06:59:31	0.116106542161927
2015-04-11 07:59:31	0.110141389226229
2015-04-11 08:59:31	0.143566381203476
2015-04-11 09:59:31	0.143308394631362
2015-04-11 10:59:31	0.183076080869352
2015-04-11 11:59:31	0.222466225782297
2015-04-11 12:59:31	0.155377132321942
2015-04-11 13:59:31	0.11949182937649
2015-04-11 14:59:31	0.132082832566715
2015-04-11 15:59:31	0.135059116679146
2015-04-11 16:59:31	0.133643336710231
2015-04-11 17:59:31	0.180905218250348
2015-04-11 18:59:31	0.142603650824613
2015-04-11 19:59:31	0.123204319072759
2015-04-11 20:59:31	0.205382480824047
2015-04-11 21:59:31	0.218583842489759
2015-04-11 22:59:31	0.20045556653222
2015-04-11 23:59:31	0.195912485920855
2015-04-12 00:59:31	0.191520421839507
2015-04-12 01:59:31	0.144749344021948
2015-04-12 02:59:31	0.120819516369563
2015-04-12 03:59:31	0.145623981424967
2015-04-12 04:59:31	0.164412954701333
2015-04-12 05:59:31	0.148732405001164
2015-04-12 06:59:31	0.0999100193175311
2015-04-12 07:59:31	0.0842420543281967
2015-04-12 08:59:31	0.110267236334577
2015-04-12 09:59:31	0.109480691907402
2015-04-12 10:59:31	0.149613334759601
2015-04-12 11:59:31	0.164387785279664
2015-04-12 12:59:31	0.176450230614826
2015-04-12 13:59:31	0.197624006594388
2015-04-12 14:59:31	0.180338906262781
2015-04-12 15:59:31	0.180213059154433
2015-04-12 16:59:31	0.0896157258546592
2015-04-12 17:59:31	0.0733311100344192
2015-04-12 18:59:31	0.0996079862574958
2015-04-12 19:59:31	0.162802111714478
2015-04-12 20:59:31	0.203526235975913
2015-04-12 21:59:31	0.254211158863097
2015-04-12 22:59:31	0.242048035841256
2015-04-12 23:59:31	0.203293418825469
2015-04-13 00:59:31	0.21933263278443
2015-04-13 01:59:31	0.180087212046085
2015-04-13 02:59:31	0.101344676352699
2015-04-13 03:59:31	0.0813286937699389
2015-04-13 04:59:31	0.112268205357311
2015-04-13 05:17:20	0.184837940386225
2015-04-13 05:17:21	0.139268702453389
2015-04-13 05:17:22	0.17033406114911
2015-04-13 08:36:00	0.201833592368631
2015-04-13 08:37:35	0.200153533472185
2015-04-13 08:40:00	0.195144818559932
2015-04-13 08:42:27	0.184045103603632
2015-04-13 08:45:10	0.170755648962076
2015-04-13 08:48:56	0.153898428798852
2015-04-13 08:50:37	0.150790005222655
2015-04-13 09:17:21	0.166231445416963
2015-04-13 10:17:21	0.199109002472896
2015-04-13 11:17:21	0.228582395248013
2015-04-13 12:17:21	0.215274063540205
2015-04-13 13:17:21	0.207169509762589
2015-04-13 14:17:21	0.134543143534919
2015-04-13 15:17:21	0.0642071946791843
2015-04-13 16:17:21	0.0963548385066982
2015-04-13 17:17:21	0.112010218785198
2015-04-13 18:17:21	0.164834542514299
2015-04-13 19:17:21	0.171586239877173
2015-04-13 20:17:21	0.2059802545887
2015-04-13 21:17:21	0.199058663629556
2015-04-13 22:17:21	0.18904123380505
2015-04-13 23:17:21	0.199536882641279
2015-04-14 00:17:21	0.220647735066668
2015-04-14 01:17:21	0.202437658488702
2015-04-14 02:17:21	0.212222271162764
2015-04-14 03:17:21	0.209101262875732
2015-04-14 04:17:21	0.206018008721205
2015-04-14 05:17:21	0.208214040761878
2015-04-14 06:17:21	0.194062533428138
2015-04-14 07:17:21	0.202639013862059
2015-04-14 08:17:21	0.180364075684451
2015-04-14 09:17:21	0.186637554035602
2015-04-14 10:17:21	0.20728906451552
2015-04-14 11:17:21	0.208094486008948
2015-04-14 12:17:21	0.198542690485329
2015-04-14 13:17:21	0.205017524209837
2015-04-14 14:17:21	0.193131264826362
2015-04-14 15:17:21	0.235151614303782
2015-04-14 16:17:21	0.231369908697923
2015-04-14 17:17:21	0.194182088181069
2015-04-14 18:17:21	0.219131277411073
2015-04-14 19:17:21	0.0784845491212726
2015-04-14 20:17:21	0.0548064156855836
2015-04-14 21:17:21	0.0834240481239342
2015-04-14 22:17:21	0.164375200568829
2015-04-14 23:17:21	0.177129804999906
2015-04-15 00:17:21	0.190633199725653
2015-04-15 01:17:21	0.226921213417819
2015-04-15 02:17:21	0.155716919514482
2015-04-15 03:17:21	0.198479766931155
2015-04-15 04:17:21	0.18371160876651
2015-04-15 05:17:21	0.180320029196529
2015-04-15 06:17:21	0.169402792547334
2015-04-15 07:17:21	0.157308885435085
2015-04-15 08:17:21	0.172725156207723
2015-04-15 09:17:21	0.235667587448009
2015-04-15 10:17:21	0.18807221107077
2015-04-15 11:17:21	0.163557194364566
2015-04-15 12:17:21	0.0982677145535888
2015-04-15 13:17:21	0.0736079736727849
2015-04-15 14:17:21	0.0969840740484385
2015-04-15 15:17:21	0.118868886190168
2015-04-15 16:17:21	0.131535397645401
2015-04-15 17:17:21	0.144082354347703
2015-04-15 18:17:21	0.187166111890664
2015-04-15 19:17:21	0.178495246125482
2015-04-15 20:17:21	0.132668021620533
2015-04-15 21:17:21	0.131447304669557
2015-04-15 22:17:21	0.116786116547007
2015-04-15 23:17:21	0.141785644620351
2015-04-16 00:17:21	0.140369864651435
2015-04-16 01:17:21	0.15880017366901
2015-04-16 02:17:21	0.166080428886945
2015-04-16 03:17:21	0.123109933741497
2015-04-16 04:17:21	0.107366460487154
2015-04-16 05:17:21	0.12862832944256
2015-04-16 06:17:21	0.114483114464237
2015-04-16 07:17:21	0.126897931702774
2015-04-16 08:17:21	0.133561536089805
2015-04-16 09:17:21	0.129880508170624
2015-04-16 10:17:21	0.147033469038465
2015-04-16 11:17:21	0.0934792320809449
2015-04-16 12:17:21	0.132617682777194
2015-04-16 13:17:21	0.151419240764395
2015-04-16 14:17:21	0.151463287252317
2015-04-16 15:17:21	0.116081372740258
2015-04-16 16:17:21	0.0684230728088445
2015-04-16 17:17:21	0.0538562700175557
2015-04-16 18:17:21	0.049929840237096
2015-04-16 19:17:21	0.071128785638328
2015-04-16 20:17:21	0.0802778704152325
2015-04-16 21:17:21	0.121404705423381
2015-04-16 22:17:21	0.114344682645055
2015-04-16 23:17:21	0.0953228922182441
2015-04-17 00:17:21	0.077446310477401
2015-04-17 01:17:21	0.126621068064409
2015-04-17 02:17:21	0.141263379120706
2015-04-17 03:17:21	0.147423595074344
2015-04-17 04:17:21	0.144302586787312
2015-04-17 05:17:21	0.154080907105957
2015-04-17 06:17:21	0.18841199826331
2015-04-17 07:17:21	0.208704844484436
2015-04-17 08:17:21	0.157434732543433
2015-04-17 09:17:21	0.103867910875078
2015-04-17 10:17:21	0.0713175563008501
2015-04-17 11:17:21	0.0897856194509291
2015-04-17 12:17:21	0.100658809612202
2015-04-17 13:17:21	0.0621810562347804
2015-04-17 14:17:21	0.124928424457127
2015-04-17 15:17:21	0.110726578280048
2015-04-17 16:17:21	0.0995198932816521
2015-04-17 17:17:21	0.097802080252701
2015-04-17 18:17:21	0.10015542117881
2015-04-17 19:17:21	0.077414848700314
2015-04-17 20:17:21	0.0828199820038635
2015-04-17 21:17:21	0.0957256029649579
2015-04-17 22:17:21	0.114489406819655
2015-04-17 23:17:21	0.150009753150897
2015-04-18 00:17:21	0.155584780050716
2015-04-18 01:17:21	0.178879079805944
2015-04-18 02:17:21	0.173624963032412
2015-04-18 03:17:21	0.147002007261378
2015-04-18 04:17:21	0.0597081605557408
2015-04-18 05:17:21	0.0569646935937529
2015-04-18 06:17:21	0.0706128124941009
2015-04-18 07:17:21	0.122990378988567
2015-04-18 08:17:21	0.178438614926726
2015-04-18 09:17:21	0.168805018782681
2015-04-18 10:17:21	0.161921181956042
2015-04-18 11:17:21	0.188512675949988
2015-04-18 12:17:21	0.168842772915185
2015-04-18 13:17:21	0.167213052862078
2015-04-18 14:17:21	0.180880048828678
2015-04-18 15:17:21	0.196082379517125
2015-04-18 16:17:21	0.201695160549448
2015-04-18 17:17:21	0.203249372337547
2015-04-18 18:17:21	0.176330675861895
2015-04-18 19:17:21	0.154464740786419
2015-04-18 20:17:21	0.111116704315927
2015-04-18 21:17:21	0.11576046261397
2015-04-18 22:17:21	0.125419228179685
2015-04-18 23:17:21	0.148581388471146
2015-04-19 00:17:21	0.167867457825488
2015-04-19 01:17:21	0.190224196623522
2015-04-19 02:17:21	0.135713521642556
2015-04-19 03:17:21	0.084386778502797
2015-04-19 04:17:21	0.0990794284024339
2015-04-19 05:17:21	0.133360180716448
2015-04-19 06:17:21	0.139658828489268
2015-04-19 07:17:21	0.140684482422305
2015-04-19 08:17:21	0.167791949560479
2015-04-19 09:17:21	0.171705794630104
2015-04-19 10:17:21	0.178992342203457
2015-04-19 11:17:21	0.118422128955532
2015-04-19 12:17:21	0.106196082379517
2015-04-19 13:17:21	0.0950711980015479
2015-04-19 14:17:21	0.0967449645425772
2015-04-19 15:17:21	0.124771115571692
2015-04-19 16:17:21	0.146574127092995
2015-04-19 17:17:21	0.152098815149475
2015-04-19 18:17:21	0.135883415238826
2015-04-19 19:17:21	0.120662207484128
2015-04-19 20:17:21	0.0882502847290826
2015-04-19 21:17:21	0.0737086513594634
2015-04-19 22:17:21	0.11268350081486
2015-04-19 23:17:21	0.116351944023206
2015-04-20 00:17:21	0.0987207641436419
2015-04-20 01:17:21	0.122210126916809
2015-04-20 02:17:21	0.144654958690687
2015-04-20 03:17:21	0.153042668462085
2015-04-20 04:17:21	0.185272112910026
2015-04-20 05:17:21	0.128087186876664
2015-04-20 06:17:21	0.135115747877903
2015-04-20 07:17:21	0.0992304449324516
2015-04-20 08:17:21	0.0703674106328222
2015-04-20 09:17:21	0.082593457208837
2015-04-20 10:17:21	0.113010703296565
2015-04-20 11:17:21	0.152149153992814
2015-04-20 12:17:21	0.170510247100797
2015-04-20 13:17:21	0.157919243910573
2015-04-20 14:17:21	0.184535907326189
2015-04-20 15:17:21	0.186794862921037
2015-04-20 16:17:21	0.19311238776011
2015-04-20 17:17:21	0.209139017008237
2015-04-20 18:17:21	0.203299711180886
2015-04-20 19:17:21	0.194188380536486
2015-04-20 20:17:21	0.185404252373791
2015-04-20 21:17:21	0.190274535466861
2015-04-20 22:17:21	0.194830200789061
2015-04-20 23:17:21	0.203173864072538
2015-04-21 00:17:21	0.188846170787111
2015-04-21 01:17:21	0.202399904356198
2015-04-21 02:17:21	0.142962315083405
2015-04-21 03:17:21	0.1040566815376
2015-04-21 04:17:21	0.145045084726566
2015-04-21 05:17:21	0.128301126960855
2015-04-21 06:17:21	0.106995211517527
2015-04-21 07:17:21	0.158013629241834
2015-04-21 08:17:21	0.221056738168799
2015-04-21 09:17:21	0.194729523102383
2015-04-21 10:17:21	0.207647728774312
2015-04-21 11:17:21	0.184252751332406
2015-04-21 12:17:21	0.205602713263656
2015-04-21 13:17:21	0.200562536574316
2015-04-21 14:17:21	0.145032500015731
2015-04-21 15:17:21	0.13662591317808
2015-04-21 16:17:21	0.131510228223731
2015-04-21 17:17:21	0.121549429597981
2015-04-21 18:17:21	0.138526204514136
2015-04-21 19:17:21	0.117371305600826
2015-04-21 20:17:21	0.101288045153942
2015-04-21 21:17:21	0.0994443850166433
2015-04-21 22:17:21	0.0896408952763288
2015-04-21 23:17:21	0.0912076917752622
2015-04-22 00:17:21	0.14297489979424
2015-04-22 01:17:21	0.140137047500991
2015-04-22 02:17:21	0.179980242003989
2015-04-22 03:17:21	0.208503489111079
2015-04-22 04:17:21	0.205728560372004
2015-04-22 05:17:21	0.205055278342342
2015-04-22 06:17:21	0.125305965782171
2015-04-22 07:17:21	0.160064937107908
2015-04-22 08:17:21	0.143761444221415
2015-04-22 09:17:21	0.175531546723885
2015-04-22 10:17:21	0.151243054812708
2015-04-22 11:17:21	0.115817093812727
2015-04-22 12:17:21	0.141609458668663
2015-04-22 13:17:21	0.166319538392807
2015-04-22 14:17:21	0.169805503294048
2015-04-22 15:17:21	0.126488928600643
2015-04-22 16:17:21	0.181993795737558
2015-04-22 17:17:21	0.182843263718908
2015-04-22 18:17:21	0.135411488582521
2015-04-22 19:17:21	0.0864632557905401
2015-04-22 20:17:21	0.0923717775274819
2015-04-22 21:17:21	0.0961975296212631
2015-04-22 22:17:20	0.104062973893017
2015-04-22 23:17:21	0.0992870761312082
2015-04-23 00:17:21	0.063798191577053
2015-04-23 01:17:21	0.0785348879646118
2015-04-23 02:17:20	0.0630619859932168
2015-04-23 03:17:21	0.0825997495642544
2015-04-23 04:17:21	0.105453584440264
2015-04-23 05:17:21	0.0958640347841408
2015-04-23 06:17:21	0.086758996495158
2015-04-23 07:17:21	0.191168049936133
2015-04-23 08:17:21	0.185467175927965
2015-04-23 09:17:21	0.231709695890463
2015-04-23 10:17:20	0.232307469655116
2015-04-23 11:17:21	0.217696620375905
2015-04-23 12:17:21	0.232773103956004
2015-04-23 13:17:21	0.166678202651599
2015-04-23 14:17:21	0.165790980537745
2015-04-23 15:17:21	0.163154483617853
2015-04-23 16:17:21	0.174826802917136
2015-04-23 17:17:21	0.182289536442176
2015-04-23 18:17:21	0.144334048564399
2015-04-23 19:17:21	0.149254670500809
2015-04-23 20:17:21	0.189683054057625
2015-04-23 21:17:21	0.242123544106265
2015-04-23 22:17:21	0.230671457246591
2015-04-23 23:17:21	0.192237750357091
2015-04-24 00:17:21	0.207547051087634
2015-04-24 01:17:21	0.212750829017826
2015-04-24 02:17:21	0.238587240361685
2015-04-24 03:17:21	0.191904255519969
2015-04-24 04:17:21	0.182132227556741
2015-04-24 05:17:21	0.117207704359973
2015-04-24 06:17:21	0.118415836600115
2015-04-24 07:17:21	0.135140917299573
2015-04-24 08:17:21	0.133750306752327
2015-04-24 09:17:21	0.13762010533403
2015-04-24 10:17:21	0.183875210007362
2015-04-24 11:17:21	0.185265820554608
2015-04-24 12:17:21	0.182415383550524
2015-04-24 13:17:21	0.198957985942878
2015-04-24 14:17:21	0.181156912467044
2015-04-24 15:17:21	0.19163368423702
2015-04-24 16:17:21	0.169490885523178
2015-04-24 17:17:21	0.177872302939159
2015-04-24 18:17:21	0.130094448254815
2015-04-24 19:17:21	0.108329190866017
2015-04-24 20:17:21	0.0950523209352957
2015-04-24 21:17:21	0.134297741673641
2015-04-24 22:17:21	0.132774991662629
2015-04-24 23:17:21	0.119397444045229
2015-04-25 00:17:21	0.109914864431203
2015-04-25 01:17:21	0.154842282111463
2015-04-25 02:17:21	0.12751458253368
2015-04-25 03:17:21	0.128584282954638
2015-04-25 04:17:21	0.159133668506132
2015-04-25 05:17:21	0.152369386432423
2015-04-25 06:17:21	0.159322439168654
2015-04-25 07:17:21	0.161921181956042
2015-04-25 08:17:21	0.159309854457819
2015-04-25 09:17:21	0.132051370789628
2015-04-25 10:17:21	0.0548882163060098
2015-04-25 11:17:21	0.0950523209352957
2015-04-25 12:17:21	0.116849040101181
2015-04-25 13:17:21	0.0548567545289228
2015-04-25 14:17:21	0.124532006065831
2015-04-25 15:17:21	0.0658998382864658
2015-04-25 16:17:20	0.101048935648081
2015-04-25 17:17:20	0.0937057568759714
2015-04-25 18:17:21	0.159272100325315
2015-04-25 19:17:20	0.160165614794586
2015-04-25 20:17:21	0.153149638504181
2015-04-25 21:17:21	0.122348558735992
2015-04-25 22:17:21	0.0929066277379612
2015-04-25 23:17:21	0.0650944167930381
2015-04-26 00:17:21	0.0583678888518339
2015-04-26 01:17:21	0.0281834599145498
2015-04-26 02:17:21	0.0340416428081524
2015-04-26 03:17:21	0.0012962252159851
2015-04-26 04:17:21	0.0438640096147191
2015-04-26 05:17:21	0.0406108618639215
2015-04-26 06:17:21	0.048463721424841
2015-04-26 07:17:21	0.0672841564782945
2015-04-26 08:17:21	0.0665353661836235
2015-04-26 09:17:21	0.000213940084191715
2015-04-26 10:17:21	0.101734802388578
2015-04-26 11:17:20	0.0415924693090364
2015-04-26 12:17:21	0.0608911233742127
2015-04-26 13:17:20	0
2015-04-26 14:17:21	0.0187386344330273
2015-04-26 15:17:21	0.109254167112375
2015-04-26 16:17:20	0.0197265342335596
2015-04-26 17:17:20	0
2015-04-26 18:17:20	0.000151016530017682
2015-04-26 19:17:21	0.0605198744045859
2015-04-26 20:17:21	0.0238165652548719
2015-04-26 21:17:20	0.00530445561687106
2015-04-26 22:17:20	0.00116408575221963
2015-04-26 23:17:21	0.000478219011722658
2015-04-27 00:17:20	0.000232817150443926
2015-04-27 01:17:21	6.2923554174034e-06
2015-04-27 02:17:21	0.00415295457548624
2015-04-27 03:17:20	0
2015-04-27 04:17:21	0.00588335231527218
2015-04-27 05:17:21	0
2015-04-27 06:17:21	0.0169893596269892
2015-04-27 07:17:21	0.0820019757996011
2015-04-27 08:17:21	0.0423601366699597
2015-04-27 09:17:21	0.139652536133851
2015-04-27 10:17:21	0.168534447499733
2015-04-27 11:17:21	0.144057184926033
2015-04-27 12:17:21	0.143641889468485
2015-04-27 13:17:21	0.118912932678089
2015-04-27 14:17:21	0.109996665051629
2015-04-27 15:17:21	0.095492785814514
2015-04-27 16:17:21	0.114457945042568
2015-04-27 17:17:21	0.0973993695059872
2015-04-27 18:17:21	0.137204809876481
2015-04-27 19:17:21	0.0999918199379574
2015-04-27 20:17:21	0.139790967953034
2015-04-27 21:17:21	0.131422135247887
2015-04-27 23:17:21	0.167615763608792
2015-04-28 00:17:21	0.151438117830648
2015-04-28 01:17:21	0.160171907150003
2015-04-28 02:17:21	0.17716755913241
2015-04-28 03:17:21	0.132573636289272
2015-04-28 04:17:21	0.143572673558893
2015-04-28 05:17:21	0.16173241129352
2015-04-28 06:17:21	0.174833095272553
2015-04-28 07:17:21	0.171762425828861
2015-04-28 08:17:20	0.183522838103987
2015-04-28 09:17:21	0.179363591173084
2015-04-28 10:17:21	0.160574617896717
2015-04-28 11:17:21	0.141124947301523
2015-04-28 12:17:21	0.125538782932615
2015-04-28 13:17:21	0.163871812135437
2015-04-28 14:17:21	0.151412948408978
2015-04-28 15:17:21	0.166332123103641
2015-04-28 16:17:21	0.148348571320702
2015-04-28 17:17:21	0.163123021840766
2015-04-28 18:17:21	0.122216419272226
2015-04-28 18:17:21	0.171422638636321
2015-04-28 18:17:22	0.13241003504842
2015-04-28 19:54:22	0.13856395864664
2015-04-28 19:58:20	0.135040239612894
2015-04-28 19:59:57	0.122757561838123
2015-04-28 20:01:42	0.105749325144881
2015-04-28 20:17:22	0.103182044134581
2015-04-28 21:17:21	0.138123493767422
2015-04-28 22:17:21	0.15732147014592
2015-04-28 23:17:21	0.135405196227104
2015-04-29 00:17:21	0.144478772738999
2015-04-29 01:17:21	0.169673363830283
2015-04-29 02:17:21	0.148172385369015
2015-04-29 03:17:21	0.162669972250713
2015-05-02 10:17:36	0.178199505420864
2015-05-02 11:17:36	0.201833592368631
2015-05-02 12:17:36	0.181396021972905
2015-05-02 13:17:36	0.176613831855679
2015-05-02 14:17:36	0.149726597157114
2015-05-02 15:17:36	0.146253216966707
2015-05-02 16:17:36	0.142773544420883
2015-05-02 17:17:36	0.15635244741164
2015-05-02 18:17:36	0.151217885391038
2015-05-02 19:17:36	0.160599787318387
2015-05-02 20:17:36	0.16398507453295
2015-05-02 21:17:36	0.177557685168289
2015-05-02 22:17:36	0.168018474355505
2015-05-02 23:17:36	0.178809863896352
2015-05-03 00:17:36	0.201915392989058
2015-05-03 01:17:36	0.181326806063314
2015-05-03 02:17:36	0.170573170654971
2015-05-03 03:17:36	0.160662710872561
2015-05-03 04:17:36	0.175745486808077
2015-05-03 05:17:36	0.190526229683557
2015-05-03 06:17:36	0.201871346501136
2015-05-03 07:17:36	0.224454610094197
2015-05-03 08:17:36	0.210466704001309
2015-05-03 09:17:36	0.215336987094379
2015-05-03 10:17:36	0.215607558377327
2015-05-03 11:17:36	0.201122556206465
2015-05-03 12:17:36	0.176255167596887
2015-05-03 13:17:36	0.110638485304204
2015-05-03 14:17:36	0.158466678831887
2015-05-03 15:17:36	0.180433291594042
2015-05-03 16:17:36	0.133001516457656
2015-05-03 17:17:36	0.148688358513242
2015-05-03 18:17:36	0.143151085745927
2015-05-03 19:17:36	0.133976831547353
2015-05-03 20:17:36	0.127527167244515
2015-05-03 21:17:36	0.180143843244842
2015-05-03 22:17:36	0.19832245804572
2015-05-03 23:17:36	0.2059802545887
2015-05-04 00:17:36	0.19330745077805
2015-05-04 01:17:36	0.180590600479477
2015-05-04 02:17:36	0.205514620287812
2015-05-04 03:17:36	0.200593998351403
2015-05-04 04:17:36	0.204784707059394
2015-05-04 05:17:36	0.204942015944829
2015-05-04 06:17:36	0.220043668946597
2015-05-04 07:17:36	0.18955091459386
2015-05-04 08:17:36	0.176557200656922
2015-05-04 09:17:36	0.196441043775917
2015-05-04 10:17:36	0.21640039515992
2015-05-04 11:17:36	0.179357298817666
2015-05-04 12:17:36	0.171775010539695
2015-05-04 13:17:36	0.213675805264185
2015-05-04 14:17:36	0.244237775526513
2015-05-04 15:17:36	0.244564978008218
2015-05-04 16:17:36	0.224744058443397
2015-05-04 17:17:36	0.166955066289964
2015-05-04 18:17:36	0.155226115791924
2015-05-04 19:17:36	0.213122077987453
2015-05-04 20:17:36	0.214669997420134
2015-05-04 21:17:36	0.184894571584981
2015-05-04 22:17:36	0.175644809121398
2015-05-04 23:17:36	0.202771153325824
2015-05-05 00:17:36	0.2012798650919
2015-05-05 01:17:36	0.222390717517288
2015-05-05 02:17:36	0.198876185322452
2015-05-05 03:17:36	0.189185957979651
2015-05-05 04:17:36	0.195792931167924
2015-05-05 05:17:36	0.178086243023351
2015-05-05 06:17:36	0.122694638283949
2015-05-05 07:17:36	0.181993795737558
2015-05-05 08:17:36	0.236315700056002
2015-05-05 09:17:36	0.217633696821731
2015-05-05 10:17:36	0.218973968525638
2015-05-05 11:17:36	0.196139010715881
2015-05-05 12:17:36	0.203557697753
2015-05-05 13:17:36	0.1944463671086
2015-05-05 14:17:36	0.163141898907018
2015-05-05 15:17:36	0.17278178740648
2015-05-05 16:17:36	0.175934257470599
2015-05-05 17:17:36	0.171397469214651
2015-05-05 18:17:36	0.174398922748753
2015-05-05 19:17:36	0.166898435091208
2015-05-05 20:17:36	0.167817118982149
2015-05-05 21:17:36	0.179319544685162
2015-05-05 22:17:36	0.193074633627606
2015-05-05 23:17:36	0.202072701874493
2015-05-06 00:17:36	0.115483598975605
2015-05-06 01:17:36	0.158636572428157
2015-05-06 02:17:36	0.210447826935057
2015-05-06 03:17:36	0.217816175128836
2015-05-06 04:17:36	0.215374741226883
2015-05-06 05:17:36	0.265317166174814
2015-05-06 06:17:36	0.21671501293079
2015-05-06 07:17:36	0.219735343531144
2015-05-06 08:17:36	0.232905243419769
2015-05-06 09:17:36	0.224806981997571
2015-05-06 10:17:36	0.203796807258861
2015-05-06 11:17:36	0.188883924919615
2015-05-06 12:17:36	0.199612390906288
2015-05-06 13:17:36	0.228311823965065
2015-05-06 14:17:36	0.234409116364529
2015-05-06 15:17:36	0.232049483083002
2015-05-06 16:17:36	0.222856351818176
2015-05-06 17:17:36	0.196761953902204
2015-05-06 18:17:36	0.259144365510341
2015-05-06 19:17:36	0.216664674087451
2015-05-06 20:17:36	0.258187927486896
2015-05-06 21:17:36	0.22262982702315
2015-05-06 22:17:36	0.173385853526551
2015-05-06 23:17:36	0.170906665492094
2015-05-07 00:17:36	0.110040711539551
2015-05-07 01:17:36	0.19461626070487
2015-05-07 02:17:36	0.203066894030442
2015-05-07 03:17:36	0.211511235000598
2015-05-07 04:17:36	0.241437677365768
2015-05-07 05:17:36	0.237001566796499
2015-05-07 06:17:36	0.236454131875185
2015-05-07 07:17:36	0.215972514991537
2015-05-07 08:17:36	0.195264373312862
2015-05-07 09:17:36	0.208604166797757
2015-05-07 10:17:36	0.217463803225461
2015-05-07 11:17:36	0.196592060305934
2015-05-07 12:17:36	0.194056241072721
2015-05-07 13:17:36	0.206181609962057
2015-05-07 14:17:36	0.16657752496492
2015-05-07 15:17:37	0.148549926694059
2015-05-07 16:17:36	0.182881017851412
2015-05-07 17:17:36	0.186285182132228
2015-05-07 18:17:37	0.209730498417473
2015-05-07 19:17:36	0.21383311414962
2015-05-07 20:17:36	0.183598346368996
2015-05-07 21:17:36	0.159335023879489
2015-05-07 22:17:36	0.162462324521938
2015-05-07 23:17:36	0.160473940210039
2015-05-08 00:17:36	0.167213052862078
2015-05-08 01:17:36	0.226870874574479
2015-05-08 02:17:36	0.230872812619948
2015-05-08 03:17:36	0.23612692939348
2015-05-08 04:17:36	0.187323420776099
2015-05-08 05:17:36	0.235969620508045
2015-05-08 06:17:36	0.250712609251021
2015-05-08 07:17:36	0.27060903708085
2015-05-08 08:17:36	0.26132781284018
2015-05-08 09:17:36	0.267997709582628
2015-05-08 10:17:36	0.252474468767894
2015-05-08 11:17:36	0.251939618557415
2015-05-08 12:17:36	0.174304537417491
2015-05-08 13:17:36	0.233691787846945
2015-05-08 14:17:36	0.255878633048709
2015-05-08 15:17:36	0.267286673420461
2015-05-08 16:17:36	0.254437683658124
2015-05-08 17:17:36	0.238253745524562
2015-05-08 18:17:36	0.24509353586328
2015-05-08 19:17:36	0.221667096644287
2015-05-08 20:17:36	0.228683072934692
2015-05-08 21:17:36	0.24330021456932
2015-05-08 22:17:36	0.235208245502539
2015-05-08 23:17:36	0.248094989397381
2015-05-09 00:17:36	0.246307960458839
2015-05-09 01:17:36	0.244564978008218
2015-05-09 02:17:36	0.165809857603997
2015-05-09 03:17:36	0.114376144422142
2015-05-09 04:17:36	0.149418271741661
2015-05-09 05:17:36	0.226713565689044
2015-05-09 06:17:36	0.249875725980506
2015-05-09 07:17:36	0.176311798795643
2015-05-09 08:17:36	0.236108052327228
2015-05-09 09:17:36	0.193760500368103
2015-05-09 10:17:36	0.218275517074306
2015-05-09 11:17:36	0.235736803357601
2015-05-09 12:17:36	0.236208730013906
2015-05-09 13:17:36	0.228041252682117
2015-05-09 14:17:36	0.19006059538267
2015-05-09 15:17:36	0.241236321992411
2015-05-09 16:17:36	0.246226159838412
2015-05-09 17:17:36	0.243545616430598
2015-05-09 18:17:36	0.165312761526022
2015-05-09 19:17:36	0.164482170610925
2015-05-09 20:17:36	0.157107530061728
2015-05-09 21:17:36	0.226336024364
2015-05-09 22:17:36	0.273679706524543
2015-05-09 23:17:36	0.262227619664869
2015-05-10 00:17:36	0.229702434512311
2015-05-10 01:17:36	0.204029624409305
2015-05-10 02:17:36	0.234132252726163
2015-05-10 03:17:36	0.161896012534372
2015-05-10 04:17:36	0.170459908257458
2015-05-10 05:17:36	0.201896515922805
2015-05-10 06:17:36	0.208962831056549
2015-05-10 07:17:36	0.188166596402031
2015-05-10 08:17:36	0.201902808278223
2015-05-10 09:17:36	0.218294394140559
2015-05-10 10:17:36	0.24964920118548
2015-05-10 11:17:36	0.272289095977297
2015-05-10 12:17:36	0.262781346941601
2015-05-10 13:17:36	0.230570779559913
2015-05-10 14:17:36	0.22827406983256
2015-05-10 15:17:36	0.219584327001126
2015-05-10 16:17:36	0.216180162720311
2015-05-10 17:17:36	0.222850059462759
2015-05-10 18:17:36	0.228752288844283
2015-05-10 19:17:36	0.205111909541099
2015-05-10 20:17:36	0.230413470674478
2015-05-10 21:17:36	0.246597408808039
2015-05-10 22:17:36	0.230419763029895
2015-05-10 23:17:36	0.240430900498984
2015-05-11 00:17:36	0.239619186650139
2015-05-11 01:17:36	0.129062501966361
2015-05-11 02:17:36	0.0827067196063502
2015-05-11 03:17:36	0.118214481226758
2015-05-11 04:17:36	0.106070235271169
2015-05-11 05:17:36	0.151664642625674
2015-05-11 06:17:36	0.228959936573057
2015-05-11 07:17:36	0.234402824009111
2015-05-11 08:17:36	0.240607086450671
2015-05-11 09:17:36	0.281803137368411
2015-05-11 10:17:36	0.344021947735696
2015-05-11 11:17:36	0.360256224712597
2015-05-11 12:17:36	0.303587271823462
2015-05-11 13:17:36	0.349030662647949
2015-05-11 14:17:36	0.342593583055945
2015-05-11 15:17:36	0.324062596351692
2015-05-11 16:17:36	0.315379145875676
2015-05-11 17:17:36	0.315429484719015
2015-05-11 18:17:36	0.332230073683482
2015-05-11 19:17:36	0.315882534309068
2015-05-11 20:17:36	0.332966279267318
2015-05-11 21:17:36	0.285251348137148
2015-05-11 22:17:36	0.323370437255778
2015-05-11 23:17:36	0.321734424847253
2015-05-12 00:17:36	0.252858302448355
2015-05-12 01:17:36	0.301233930897353
2015-05-12 02:17:36	0.321986119063949
2015-05-12 03:17:36	0.30940770058456
2015-05-12 04:17:36	0.295092592009967
2015-05-12 05:17:36	0.21005140854376
2015-05-12 06:17:36	0.21283892199367
2015-05-12 07:17:36	0.203878607879287
2015-05-12 08:17:36	0.213851991215872
2015-05-12 09:17:36	0.24671696356097
2015-05-12 10:17:36	0.286534988642298
2015-05-12 11:17:36	0.287900429767875
2015-05-12 12:17:36	0.274655021614241
2015-05-12 13:17:36	0.273623075325787
2015-05-12 14:17:36	0.27977070656859
2015-05-12 15:17:36	0.271653568080139
2015-05-12 16:17:36	0.26183749362899
2015-05-12 17:17:36	0.281979323320098
2015-05-12 18:17:36	0.277958508208378
2015-05-12 19:17:36	0.289869937013522
2015-05-12 20:17:36	0.312641971269105
2015-05-12 21:17:36	0.22895364421764
2015-05-12 22:17:36	0.121933263278443
2015-05-12 23:17:36	0.190935232785689
2015-05-13 00:17:36	0.274032078427918
2015-05-13 01:17:36	0.336534044788986
2015-05-13 02:17:36	0.318512738873543
2015-05-13 03:17:36	0.323955626309596
2015-05-13 04:17:36	0.253456076213009
2015-05-13 05:17:36	0.266179218866998
2015-05-13 06:17:36	0.292770712860945
2015-05-13 07:17:36	0.27082926952046
2015-05-13 08:17:36	0.233200984124387
2015-05-13 09:17:36	0.328278474481353
2015-05-13 10:17:36	0.386891765194465
2015-05-13 11:17:36	0.338012748312076
2015-05-13 12:17:36	0.363735897258421
2015-05-13 13:17:36	0.328398029234283
2015-05-13 14:17:36	0.33412407266412
2015-05-13 15:17:36	0.324169566393788
2015-05-13 16:17:36	0.328026780264656
2015-05-13 17:17:36	0.314523385538909
2015-05-13 18:17:36	0.317386407253827
2015-05-13 19:17:36	0.252512222900398
2015-05-13 20:17:36	0.306362200562537
2015-05-13 21:17:36	0.333840916670337
2015-05-13 22:17:36	0.306217476387936
2015-05-13 23:17:36	0.322583892828603
2015-05-14 00:17:36	0.34946483517175
2015-05-14 01:17:36	0.329046141842276
2015-05-14 02:17:36	0.335124557175488
2015-05-14 03:17:36	0.342392227682588
2015-05-14 04:17:36	0.35290675358507
2015-05-14 05:17:36	0.346828338251858
2015-05-14 06:17:36	0.370342870446694
2015-05-14 07:17:36	0.35695273811846
2015-05-14 08:17:36	0.341567929122909
2015-05-14 09:17:36	0.341574221478326
2015-05-14 10:17:36	0.34049822870195
2015-05-14 11:17:36	0.35498952322823
2015-05-14 12:17:36	0.373463878733726
2015-05-14 13:17:36	0.349477419882585
2015-05-14 14:17:36	0.333419328857371
2015-05-14 15:17:36	0.352598428169617
2015-05-14 16:17:36	0.359501142062508
2015-05-14 17:17:36	0.365680235082398
2015-05-14 18:17:36	0.378101344676353
2015-05-14 19:17:36	0.353032600693418
2015-05-14 20:17:36	0.343518559302304
2015-05-14 21:17:36	0.323137620105334
2015-05-14 22:17:36	0.343153602688094
2015-05-14 23:17:36	0.349408203972993
2015-05-15 00:17:36	0.346564059324327
2015-05-15 01:17:36	0.354712659589864
2015-05-15 02:17:36	0.351509850682406
2015-05-15 03:17:36	0.351553897170328
2015-05-15 04:17:36	0.355838991209579
2015-05-15 05:17:36	0.2893917180018
2015-05-15 06:17:36	0.333935302001598
2015-05-15 07:17:36	0.346104717378856
2015-05-15 08:17:36	0.186996218294394
2015-05-15 09:17:36	0.0643833806308716
2015-05-15 10:17:36	0.0702289788136393
2015-05-15 11:17:36	0.170201921685344
2015-05-15 12:17:36	0.310049520837135
2015-05-15 13:17:36	0.287044669431108
2015-05-15 14:17:36	0.307438193338913
2015-05-15 15:17:36	0.351163771134449
2015-05-15 16:17:36	0.368203469604777
2015-05-15 17:17:36	0.401464860341172
2015-05-15 18:17:36	0.379749941795712
2015-05-15 19:17:36	0.335369959036766
2015-05-15 20:17:36	0.34932011099715
2015-05-15 21:17:36	0.361005015007268
2015-05-15 22:17:36	0.224001560504144
2015-05-15 23:17:36	0.112910025609887
2015-05-16 00:17:36	0.181817609785871
2015-05-16 01:17:36	0.159095914373627
2015-05-16 02:17:36	0.228645318802187
2015-05-16 03:17:36	0.269004486449413
2015-05-16 04:17:36	0.298698111664139
2015-05-16 05:17:36	0.34166231445417
2015-05-16 06:17:36	0.372362716535681
2015-05-16 07:17:36	0.41785015384809
2015-05-16 08:17:36	0.415534567054485
2015-05-16 09:17:36	0.410148310817188
2015-05-16 10:17:36	0.385312383984697
2015-05-16 11:17:36	0.366202500582043
2015-05-16 12:17:36	0.376616348797846
2015-05-16 13:17:36	0.339780900184366
2015-05-16 14:17:36	0.35140288064031
2015-05-16 15:17:36	0.330543722431618
2015-05-16 16:17:36	0.341209264864117
2015-05-16 17:17:36	0.31638592274246
2015-05-16 18:17:36	0.320752817402138
2015-05-16 19:17:36	0.299358808982967
2015-05-16 20:17:36	0.327642946584195
2015-05-16 21:17:36	0.313227160322924
2015-05-16 22:17:36	0.316511769850808
2015-05-16 23:17:36	0.317619224404271
2015-05-17 00:17:36	0.314963850418127
2015-05-17 01:17:36	0.320608093227538
2015-05-17 02:17:36	0.339025817534278
2015-05-17 03:17:36	0.353410142018462
2015-05-17 04:17:36	0.349647313478855
2015-05-17 05:17:36	0.306796373086337
2015-05-17 06:17:36	0.348885938473349
2015-05-17 07:17:36	0.264159372778012
2015-05-17 08:17:36	0.236498178363107
2015-05-17 09:17:36	0.176160782265625
2015-05-17 10:17:36	0.260962856225971
2015-05-17 11:17:36	0.274749406945502
2015-05-17 12:17:36	0.416742699294627
2015-05-17 13:17:36	0.380586825066227
2015-05-17 14:17:36	0.393895156774035
2015-05-17 15:17:36	0.369197661760727
2015-05-17 16:17:36	0.359450803219169
2015-05-17 17:17:36	0.368945967544031
2015-05-17 18:17:36	0.33007808813073
2015-05-17 19:17:36	0.346941600649371
2015-05-17 20:17:36	0.346331242173883
2015-05-17 21:17:36	0.360375779465527
2015-05-17 22:17:36	0.355838991209579
2015-05-17 23:17:36	0.328800739980997
2015-05-18 00:17:36	0.238335546144988
2015-05-18 01:17:36	0.333991933200355
2015-05-18 02:17:36	0.293978845101087
2015-05-18 03:17:36	0.360797367278493
2015-05-18 04:17:36	0.36674364314794
2015-05-18 05:17:36	0.348728629587914
2015-05-18 06:17:36	0.413401458567986
2015-05-18 07:17:36	0.438268847177564
2015-05-18 08:17:36	0.440175430869037
2015-05-18 09:17:36	0.350874322785248
2015-05-18 10:17:36	0.429207855376503
2015-05-18 11:17:36	0.409412105233352
2015-05-18 12:17:36	0.424016662157145
2015-05-18 13:17:36	0.39621074356764
2015-05-18 14:17:36	0.383267368474041
2015-05-18 15:17:36	0.382329807516848
2015-05-18 16:17:36	0.332639076785613
2015-05-18 17:17:36	0.336634722475664
2015-05-18 18:17:36	0.278159863581735
2015-05-18 19:17:36	0.319242652101961
2015-05-18 20:17:36	0.31718505188047
2015-05-18 21:17:36	0.269079994714421
2015-05-18 22:17:36	0.326711677982419
2015-05-18 23:17:36	0.376534548177419
2015-05-19 00:17:36	0.31262938655827
2015-05-19 01:17:36	0.388647332355921
2015-05-19 02:17:36	0.410834177557685
2015-05-19 03:17:36	0.43951473355021
2015-05-19 04:17:36	0.389402415006009
2015-05-19 05:17:36	0.425400980348974
2015-05-19 06:17:36	0.414024401754309
2015-05-19 07:17:36	0.3461928103547
2015-05-19 08:17:36	0.281293456579601
2015-05-19 09:17:36	0.289958029989366
2015-05-19 10:17:36	0.293318147782259
2015-05-19 11:17:36	0.306878173706764
2015-05-19 12:17:36	0.367297370424671
2015-05-19 13:17:36	0.453307576625158
2015-05-19 14:17:36	0.422739314007412
2015-05-19 15:17:36	0.336445951813142
2015-05-19 16:17:36	0.418278034016473
2015-05-19 17:17:36	0.421273195195157
2015-05-19 18:17:36	0.433555872969929
2015-05-19 19:17:36	0.457951334923202
2015-05-19 20:17:36	0.414383066013101
2015-05-19 21:17:36	0.452583955752157
2015-05-19 22:17:36	0.483271773122833
2015-05-19 23:17:36	0.460581539487676
2015-05-20 00:17:36	0.435632350257672
2015-05-20 01:17:36	0.443397116842748
2015-05-20 02:17:36	0.46670400130881
2015-05-20 03:17:36	0.457894703724445
2015-05-20 04:17:36	0.435833705631029
2015-05-20 05:17:36	0.417157994752176
2015-05-20 06:17:36	0.415893231313277
2015-05-20 07:17:36	0.419838538159989
2015-05-20 08:17:36	0.456202060117164
2015-05-20 09:17:36	0.456510385532616
2015-05-20 10:17:36	0.404856439911152
2015-05-20 11:17:36	0.44261686477099
2015-05-20 12:17:36	0.383267368474041
2015-05-20 13:17:36	0.439653165369393
2015-05-20 14:17:36	0.445712703636352
2015-05-20 15:17:36	0.410016171353423
2015-05-20 16:17:36	0.462595093221246
2015-05-20 17:17:36	0.442126061048432
2015-05-20 18:17:36	0.443567010439018
2015-05-20 19:17:36	0.432404371928544
2015-05-20 20:17:36	0.43328530168698
2015-05-20 21:17:36	0.414691391428553
2015-05-20 22:17:36	0.418391296413987
2015-05-20 23:17:36	0.447273207779868
2015-05-21 00:17:36	0.374256715516319
2015-05-21 01:17:36	0.359413049086665
2015-05-21 02:17:36	0.387936296193754
2015-05-21 03:17:36	0.419869999937076
2015-05-21 04:17:36	0.422902915248265
2015-05-21 05:17:36	0.389912095794819
2015-05-21 06:17:36	0.337257665661987
2015-05-21 07:17:36	0.392473084449702
2015-05-21 08:17:36	0.387539877802458
2015-05-21 09:17:36	0.344871415717045
2015-05-21 10:17:36	0.374212669028397
2015-05-21 11:17:36	0.348395134750791
2015-05-21 12:17:36	0.410116849040101
2015-05-21 13:17:36	0.426804175607055
2015-05-21 14:17:36	0.448833711923384
2015-05-21 15:17:36	0.443812412300296
2015-05-21 16:17:36	0.444271754245767
2015-05-21 17:17:36	0.069335464344368
2015-05-21 18:17:36	0.476734015844151
2015-05-21 19:17:36	0.413363704435481
2015-05-21 20:17:36	0.421071839821801
2015-05-21 21:17:36	0.339913039648131
2015-05-21 22:17:36	0.345865607872995
2015-05-21 23:17:36	0.378164268230527
2015-05-22 00:17:36	0.419228179684501
2015-05-22 01:17:36	0.424582974144712
2015-05-22 02:17:36	0.415094102175267
2015-05-22 03:17:36	0.26542413621691
2015-05-22 04:17:36	0.256558207433789
2015-05-22 05:17:36	0.423173486531213
2015-05-22 06:17:36	0.445404378220899
2015-05-22 07:17:36	0.48165463778056
2015-05-22 08:17:36	0.478193842300989
2015-05-22 09:17:36	0.476538952826211
2015-05-22 10:17:36	0.428855483473129
2015-05-22 11:17:36	0.425036023734765
2015-05-22 12:17:36	0.41411878708557
2015-05-22 13:17:36	0.359815759833378
2015-05-22 14:17:36	0.374734934528042
2015-05-22 15:17:36	0.412004555665322
2015-05-22 16:17:36	0.392749948088068
2015-05-22 17:17:36	0.364660873504779
2015-05-22 18:17:36	0.355700559390397
2015-05-22 19:17:36	0.394008419171548
2015-05-22 20:17:36	0.417566997854307
2015-05-22 21:17:36	0.393033104081851
2015-05-22 22:17:36	0.41586176953619
2015-05-22 23:17:36	0.317178759525053
2015-05-23 00:17:36	0.249410091679618
2015-05-23 01:17:36	0.339246049973887
2015-05-23 02:17:36	0.415591198253242
2015-05-23 03:17:36	0.489067032462262
2015-05-23 04:17:36	0.505018153445379
2015-05-23 05:17:36	0.531037043096342
2015-05-23 06:17:36	0.530445561687106
2015-05-23 07:17:36	0.496416503589789
2015-05-23 08:17:36	0.531244690825117
2015-05-23 09:17:36	0.508139161732411
2015-05-23 10:17:36	0.498071393064566
2015-05-23 11:17:36	0.498184655462079
2015-05-23 12:17:36	0.482485228695658
2015-05-23 13:17:36	0.486927631620344
2015-05-23 14:17:36	0.528117390182667
2015-05-23 15:17:36	0.479691422890331
2015-05-23 16:17:36	0.469504099469554
2015-05-23 17:17:36	0.49517690957256
2015-05-23 18:17:36	0.480534598516263
2015-05-23 19:17:36	0.507988145202394
2015-05-23 20:17:36	0.484473613007557
2015-05-23 21:17:36	0.503765974717316
2015-05-23 22:17:36	0.485983778307734
2015-05-23 23:17:36	0.478168672879319
2015-05-24 00:17:36	0.498404887901688
2015-05-24 01:17:36	0.488469258697608
2015-05-24 02:17:36	0.461424715113608
2015-05-24 03:17:36	0.494195302127445
2015-05-24 04:17:36	0.498234994305418
2015-05-24 05:17:36	0.500953291845737
2015-05-24 06:17:36	0.470082996167956
2015-05-24 07:17:36	0.475368574718574
2015-05-24 08:17:36	0.425495365680235
2015-05-24 09:17:36	0.499933930268117
2015-05-24 10:17:36	0.432876298584849
2015-05-24 11:17:36	0.416182679662478
2015-05-24 12:17:36	0.426124601221975
2015-05-24 13:17:36	0.406857408933886
2015-05-24 14:17:36	0.490533151274517
2015-05-24 15:17:36	0.48446732065214
2015-05-24 16:17:36	0.515463463438269
2015-05-24 17:17:36	0.49716529388446
2015-05-24 18:17:36	0.471121234811827
2015-05-24 19:17:36	0.457435361778975
2015-05-24 20:17:36	0.421650736520202
2015-05-24 21:17:36	0.449035067296741
2015-05-24 22:17:36	0.440615895748255
2015-05-24 23:17:36	0.46081435663812
2015-05-25 00:17:36	0.443422286264417
2015-05-25 01:17:36	0.451577178885372
2015-05-25 02:17:36	0.411066994708129
2015-05-25 03:17:36	0.416100879042052
2015-05-25 04:17:36	0.423255287151639
2015-05-25 05:17:36	0.468100904211473
2015-05-25 07:17:36	0.495434896144674
2015-05-25 08:17:36	0.400483252896057
2015-05-25 09:17:36	0.292449802734658
2015-05-25 10:17:36	0.398589253915418
2015-05-25 11:17:36	0.490344380611994
2015-05-25 12:17:36	0.531087381939682
2015-05-25 13:17:36	0.527387476954248
2015-05-25 14:17:36	0.546849732260277
2015-05-25 15:17:36	0.486071871283578
2015-05-25 16:17:36	0.474946986905608
2015-05-25 17:17:36	0.441748519723388
2015-05-25 18:17:36	0.443554425728183
2015-05-25 19:17:36	0.476079610880741
2015-05-25 20:17:36	0.453741749148959
2015-05-25 21:17:36	0.452174952650025
2015-05-25 22:17:36	0.414949378000667
2015-05-25 23:17:36	0.443327900933156
2015-05-26 00:17:36	0.384494377780435
2015-05-26 01:17:36	0.410771254003511
2015-05-26 02:17:36	0.436733512455718
2015-05-26 03:17:36	0.498442642034193
2015-05-26 04:17:36	0.539468799355663
2015-05-26 05:17:36	0.503847775337742
2015-05-26 06:17:36	0.538222912983017
2015-05-26 07:17:36	0.527676925303449
2015-05-26 08:17:36	0.380429516180792
2015-05-26 09:17:36	0.28318745556024
2015-05-26 10:17:36	0.352497750482938
2015-05-26 11:17:36	0.346759122342266
2015-05-26 12:17:36	0.364616827016857
2015-05-26 13:17:36	0.424677359475973
2015-05-26 14:17:36	0.469158019921597
2015-05-26 15:17:36	0.482592198737753
2015-05-26 16:17:36	0.495938284578066
2015-05-26 17:17:36	0.476431982784116
2015-05-26 18:17:36	0.49028145705782
2015-05-26 19:17:36	0.416988101155906
2015-05-26 20:17:36	0.383877726949529
2015-05-26 21:17:36	0.359733959212952
2015-05-26 22:17:36	0.466345337050018
2015-05-26 23:17:36	0.494541381675403
2015-05-27 00:17:36	0.479899070619105
2015-05-27 01:17:36	0.330984187310836
2015-05-27 02:17:36	0.366435317732487
2015-05-27 03:17:36	0.436488110594439
2015-05-27 04:17:36	0.508057361111985
2015-05-27 05:17:36	0.438268847177564
2015-05-27 06:17:36	0.458807095259969
2015-05-27 07:17:36	0.483265480767416
2015-05-27 08:17:36	0.482535567538997
2015-05-27 09:17:36	0.491779037647162
2015-05-27 10:17:36	0.453055882408462
2015-05-27 11:17:36	0.439300793466018
2015-05-27 12:17:36	0.465036527123198
2015-05-27 13:17:36	0.432398079573127
2015-05-27 14:17:36	0.44096826765163
2015-05-27 15:17:36	0.396512776627675
2015-05-27 16:17:36	0.475658023067775
2015-05-27 17:17:36	0.497838575914122
2015-05-27 18:17:36	0.492817276291034
2015-05-27 19:17:36	0.465747563285365
2015-05-27 20:17:36	0.397695739446147
2015-05-27 21:17:36	0.455283376226223
2015-05-27 22:17:36	0.461909226480749
2015-05-27 23:17:36	0.499304694726377
2015-05-28 00:17:36	0.422991008224109
2015-05-28 01:17:36	0.297590657110676
2015-05-28 02:17:36	0.415251411060702
2015-05-28 03:17:36	0.425791106384853
2015-05-28 04:17:36	0.386382084405656
2015-05-28 05:17:36	0.433713181855364
2015-05-28 06:17:36	0.448317738779157
2015-05-28 07:17:36	0.520063175248391
2015-05-28 08:17:36	0.518571887014466
2015-05-28 09:17:36	0.579311993858661
2015-05-28 10:17:36	0.50266481251927
2015-05-28 11:17:36	0.454194798739012
2015-05-28 12:17:36	0.465363729604903
2015-05-28 13:17:36	0.519490570905407
2015-05-28 14:17:36	0.521044782693506
2015-05-28 15:17:36	0.556187587699704
2015-05-28 16:17:36	0.498757259805063
2015-05-28 17:17:36	0.456390830779686
2015-05-28 18:17:36	0.454377277046117
2015-05-28 19:17:36	0.428213663220553
2015-05-28 20:17:36	0.501827929248756
2015-05-28 21:17:36	0.465439237869912
2015-05-28 22:17:36	0.486770322734909
2015-05-28 23:17:36	0.535240336515168
2015-05-29 00:17:36	0.51051767208019
2015-05-29 01:17:36	0.501091723664919
2015-05-29 02:17:36	0.542199681606816
2015-05-29 03:17:36	0.518760657676988
2015-05-29 04:17:36	0.458322583892829
2015-05-29 05:17:36	0.371538417976001
2015-05-29 06:17:36	0.470825494107209
2015-05-29 07:17:36	0.476872447663334
2015-05-29 08:17:36	0.458882603524978
2015-05-29 09:17:36	0.513191923132586
2015-05-29 10:17:36	0.506113023288007
2015-05-29 11:17:36	0.539342952247315
2015-05-29 12:17:36	0.502318732971313
2015-05-29 13:17:36	0.450161398916456
2015-05-29 14:17:36	0.397173473946502
2015-05-29 15:17:36	0.352334149242086
2015-05-29 16:17:36	0.396399514230162
2015-05-29 17:17:36	0.440735450501186
2015-05-29 18:17:36	0.396405806585579
2015-05-29 19:17:36	0.330310905281174
2015-05-29 20:17:36	0.39584578695343
2015-05-29 21:17:36	0.386136682544377
2015-05-29 22:17:36	0.441855489765484
2015-05-29 23:17:36	0.45090389685571
2015-05-30 00:17:36	0.383890311660364
2015-05-30 01:17:36	0.32387382568917
2015-05-30 02:17:36	0.445454717064239
2015-05-30 03:17:36	0.486663352692814
2015-05-30 04:17:36	0.5180055750269
2015-05-30 05:17:36	0.475796454886958
2015-05-30 06:17:36	0.499071877575933
2015-05-30 07:17:36	0.500720474695293
2015-05-30 08:17:36	0.500141577996892
2015-05-30 09:17:36	0.464640108731902
2015-05-30 10:17:36	0.466540400067957
2015-05-30 11:17:36	0.460682217174355
2015-05-30 12:17:36	0.421380165237253
2015-05-30 13:17:36	0.434461972150035
2015-05-30 14:17:36	0.434090723180408
2015-05-30 15:17:36	0.472631400112004
2015-05-30 16:17:36	0.498411180257106
2015-05-30 17:17:36	0.41411878708557
2015-05-30 18:17:36	0.336125041686855
2015-05-30 19:17:36	0.336955632601952
2015-05-30 20:17:36	0.422128955531924
2015-05-30 21:17:36	0.485090263838463
2015-05-30 22:17:36	0.501871975736678
2015-05-30 23:17:36	0.416761576360879
2015-05-31 00:17:36	0.358204916846523
2015-05-31 01:17:36	0.437822089942928
2015-05-31 02:17:36	0.483208849568659
2015-05-31 03:17:36	0.490514274208264
2015-05-31 04:17:36	0.467477961025151
2015-05-31 05:17:36	0.436626542413622
2015-05-31 06:17:36	0.350440150261447
2015-05-31 07:17:36	0.365623603883642
2015-05-31 08:17:36	0.384217514142069
2015-05-31 09:17:36	0.506232578040938
2015-05-31 10:17:36	0.509139646243778
2015-05-31 11:17:36	0.457290637604374
2015-05-31 12:17:36	0.485329373344324
2015-05-31 13:17:36	0.481207880545925
2015-05-31 14:17:36	0.483882131598321
2015-05-31 15:17:36	0.51521806157699
2015-05-31 16:17:36	0.5518836165942
2015-05-31 17:17:36	0.498990076955507
2015-05-31 18:17:36	0.514538487191911
2015-05-31 19:17:36	0.532805194968633
2015-05-31 20:17:36	0.492420857899738
2015-05-31 21:17:36	0.500317763948579
2015-05-31 22:17:36	0.489262095480201
2015-05-31 23:17:36	0.481409235919282
2015-06-01 00:17:36	0.493289202947339
2015-06-01 01:17:36	0.424532635301372
2015-06-01 02:17:36	0.461613485776131
2015-06-01 03:17:36	0.363566003662151
2015-06-01 04:17:36	0.262863147562027
2015-06-01 05:17:36	0.455522485732084
2015-06-01 06:17:36	0.550788746751572
2015-06-01 07:17:36	0.506245162751773
2015-06-01 08:17:36	0.45788211901361
2015-06-01 09:17:36	0.428861775828546
2015-06-01 10:17:36	0.354523888927342
2015-06-01 11:17:36	0.379819157705304
2015-06-01 12:17:36	0.466748047796732
2015-06-01 13:17:36	0.472461506515734
2015-06-01 14:17:36	0.544817301460456
2015-06-01 15:17:37	0.531735494547674
2015-06-01 16:17:36	0.510360363194755
2015-06-01 17:17:36	0.496756290782329
2015-06-01 18:17:36	0.452703510505087
2015-06-01 19:17:36	0.502947968513053
2015-06-01 20:17:36	0.536033173297761
2015-06-01 21:17:36	0.493075262863148
2015-06-01 22:17:36	0.42681676031789
2015-06-01 23:17:36	0.434480849216287
2015-06-02 00:17:36	0.422493912146134
2015-06-02 01:17:36	0.432083461802256
2015-06-02 02:17:36	0.440477463929073
2015-06-02 03:17:36	0.415591198253242
2015-06-02 04:17:36	0.515501217570773
2015-06-02 05:17:36	0.488418919854269
2015-06-02 06:17:36	0.502746613139697
2015-06-02 07:17:36	0.483120756592815
2015-06-02 08:17:36	0.45483032663617
2015-06-02 09:17:36	0.561177425545704
2015-06-02 10:17:36	0.502085915820869
2015-06-02 11:17:36	0.454641555973648
2015-06-02 12:17:36	0.406744146536373
2015-06-02 13:17:36	0.335137141886322
2015-06-02 14:17:36	0.404994871730335
2015-06-02 15:17:36	0.388175405699616
2015-06-02 16:17:36	0.349628436412602
2015-06-02 17:17:36	0.381291568872976
2015-06-02 18:17:36	0.404359343833177
2015-06-02 19:17:36	0.363735897258421
2015-06-02 20:17:36	0.361590204061086
2015-06-02 21:17:36	0.310898988818484
2015-06-02 22:17:36	0.320255721324163
2015-06-02 23:17:36	0.401829816955381
2015-06-03 00:17:36	0.398627008047923
2015-06-03 01:17:36	0.446385985666014
2015-06-03 02:17:36	0.388433392271729
2015-06-03 03:17:36	0.419102332576153
2015-06-03 04:17:36	0.517005090515533
2015-06-03 05:17:36	0.540356021469517
2015-06-03 06:17:36	0.51294022891589
2015-06-03 07:17:36	0.455396638623736
2015-06-03 08:17:36	0.536121266273604
2015-06-03 09:17:36	0.542778578305217
2015-06-03 10:17:36	0.57546107234321
2015-06-03 11:17:36	0.585314900926864
2015-06-03 12:17:36	0.53392523423293
2015-06-03 13:17:36	0.519735972766686
2015-06-03 14:17:36	0.5269721814967
2015-06-03 15:17:36	0.549498813891004
2015-06-03 16:17:36	0.561630475135758
2015-06-03 17:17:36	0.557420889361515
2015-06-03 18:17:36	0.51863481056864
2015-06-03 19:17:36	0.531074797228847
2015-06-03 20:17:36	0.540104327252821
2015-06-03 21:17:36	0.549511398601839
2015-06-03 22:17:36	0.538027849965077
2015-06-03 23:17:36	0.478646891891042
2015-06-04 00:17:36	0.392038911925901
2015-06-04 01:17:36	0.308300246031097
2015-06-04 02:17:36	0.48039616669708
2015-06-04 03:17:36	0.496492011854798
2015-06-04 04:17:36	0.521164337446436
2015-06-04 05:17:36	0.496328410613945
2015-06-04 06:17:36	0.459914549813432
2015-06-04 07:17:36	0.474154150123016
2015-06-04 08:17:36	0.493540897164035
2015-06-04 09:17:36	0.526349238310377
2015-06-04 10:17:36	0.532968796209485
2015-06-04 11:17:36	0.512757750608785
2015-06-04 12:17:36	0.46655927713421
2015-06-04 13:17:36	0.455535070442919
2015-06-04 14:17:36	0.428496819214337
2015-06-04 15:17:36	0.44031386268822
2015-06-04 16:17:36	0.426382587794089
2015-06-04 17:17:36	0.411236888304399
2015-06-04 18:17:36	0.395550046248812
2015-06-04 19:17:36	0.393819648509026
2015-06-04 20:17:36	0.419599428654128
2015-06-04 21:17:36	0.340095517955236
2015-06-04 22:17:36	0.388464854048816
2015-06-04 23:17:36	0.436746097166552
2015-06-05 00:17:36	0.410135726106353
2015-06-05 01:17:36	0.300170522831812
2015-06-05 02:17:36	0.400974056618614
2015-06-05 03:17:36	0.362030668940304
2015-06-05 04:17:36	0.406895163066391
2015-06-05 05:17:36	0.499449418900977
2015-06-05 06:17:36	0.492332764923894
2015-06-05 07:17:36	0.506396179281791
2015-06-05 08:17:36	0.450431970199405
2015-06-05 09:17:36	0.47518609641147
2015-06-05 10:17:36	0.423104270621622
2015-06-05 11:17:36	0.477237404277543
2015-06-05 12:17:36	0.401559245672433
2015-06-05 13:17:36	0.471291128408097
2015-06-05 14:17:36	0.557219533988158
2015-06-05 15:17:36	0.578890406045695
2015-06-05 16:17:36	0.589360885460254
2015-06-05 17:17:36	0.568413634275718
2015-06-05 18:17:36	0.564613051603607
2015-06-05 19:17:36	0.518502671104875
2015-06-05 20:17:36	0.541570446065076
2015-06-05 21:17:36	0.534881672256376
2015-06-05 22:17:36	0.552915562882654
2015-06-05 23:17:36	0.534491546220497
2015-06-06 00:17:36	0.494415534567055
2015-06-06 01:17:36	0.446467786286441
2015-06-06 02:17:36	0.495447480855509
2015-06-06 03:17:36	0.525103351937731
2015-06-06 04:17:36	0.515476048149104
2015-06-06 05:17:36	0.511795020229923
2015-06-06 06:17:36	0.548498329379637
2015-06-06 07:17:36	0.444718511480402
2015-06-06 08:17:36	0.402087803527494
2015-06-06 09:17:36	0.454270307004021
2015-06-06 10:17:36	0.453175437161393
2015-06-06 11:17:36	0.45497505081077
2015-06-06 12:17:36	0.501771298049999
2015-06-06 13:17:36	0.489960546931533
2015-06-06 14:17:36	0.476941663572925
2015-06-06 15:17:36	0.572503665297031
2015-06-06 16:17:36	0.469290159385363
2015-06-06 17:17:36	0.380536486222888
2015-06-06 18:17:36	0.344802199807454
2015-06-06 19:17:36	0.452218999137947
2015-06-06 20:17:36	0.502570427188009
2015-06-06 21:17:36	0.385922742460185
2015-06-06 22:17:36	0.427250932841691
2015-06-06 23:17:36	0.485801300000629
2015-06-07 00:17:36	0.526707902569169
2015-06-07 01:17:36	0.536914103056197
2015-06-07 02:17:36	0.57206949277323
2015-06-07 03:17:36	0.60429893722117
2015-06-07 04:17:36	0.568564650805736
2015-06-07 05:17:36	0.519377308507894
2015-06-07 06:17:36	0.417730599095159
2015-06-07 07:17:36	0.376817704171202
2015-06-07 08:17:36	0.48230904274397
2015-06-07 09:17:36	0.556590298446417
2015-06-07 10:17:36	0.58445284823468
2015-06-07 11:17:36	0.530338591645011
2015-06-07 12:17:36	0.53705253487538
2015-06-07 13:17:36	0.546994456434877
2015-06-07 14:17:36	0.545295520472178
2015-06-07 15:17:36	0.494881168867942
2015-06-07 16:17:36	0.469164312277015
2015-06-07 17:17:36	0.444963913341681
2015-06-07 18:17:36	0.454024905142742
2015-06-07 19:17:36	0.428226247931388
2015-06-07 20:17:36	0.453370500179332
2015-06-07 21:17:36	0.450633325572762
2015-06-07 22:17:36	0.476041856748237
2015-06-07 23:17:36	0.468459568470265
2015-06-08 00:17:36	0.49975774431643
2015-06-08 01:17:36	0.472046211058185
2015-06-08 02:17:36	0.360017115206735
2015-06-08 03:17:36	0.398167666102452
2015-06-08 04:17:36	0.357254771178495
2015-06-08 05:17:36	0.228852966530962
2015-06-08 06:17:36	0.374986628744738
2015-06-08 07:17:36	0.491036539707909
2015-06-08 08:17:36	0.426867099161229
2015-06-08 09:17:36	0.499688528406839
2015-06-08 10:17:36	0.499468295967229
2015-06-08 11:17:36	0.544257281828307
2015-06-08 12:17:36	0.608779094278361
2015-06-08 13:17:36	0.639580174046551
2015-06-08 14:17:36	0.592752465030235
2015-06-08 15:17:36	0.603915103540708
2015-06-08 16:17:36	0.585044329643916
2015-06-08 17:17:36	0.478439244162267
2015-06-08 18:17:36	0.384494377780435
2015-06-08 19:17:36	0.485820177066881
2015-06-08 20:17:36	0.522768888077874
2015-06-08 21:17:36	0.491980393020519
2015-06-08 22:17:36	0.439942613718593
2015-06-08 23:17:36	0.4817049766239
2015-06-09 00:17:36	0.544678869641273
2015-06-09 01:17:36	0.576373463878734
2015-06-09 02:17:36	0.557685168289046
2015-06-09 03:17:36	0.565619828470391
2015-06-09 04:17:36	0.579330870924913
2015-06-09 05:17:36	0.550008494679813
2015-06-09 06:17:36	0.543810524593671
2015-06-09 07:17:36	0.459769825638831
2015-06-09 08:17:36	0.554067063924039
2015-06-09 09:17:36	0.624925278279418
2015-06-09 10:17:36	0.585843458781926
2015-06-09 11:17:36	0.560453804672703
2015-06-09 12:17:36	0.50969337352051
2015-06-09 13:17:36	0.496693367228154
2015-06-09 14:17:36	0.461745625239896
2015-06-09 15:17:36	0.432895175651101
2015-06-09 16:17:36	0.418611528853596
2015-06-09 17:17:36	0.420411142502973
2015-06-09 18:17:36	0.433360809951989
2015-06-09 19:17:36	0.439269331688931
2015-06-09 20:17:36	0.40350358349641
2015-06-09 21:17:36	0.386293991429812
2015-06-09 22:17:36	0.413816754025534
2015-06-09 23:17:36	0.383934358148286
2015-06-10 00:17:36	0.39422235925574
2015-06-10 01:17:36	0.435833705631029
2015-06-10 02:17:36	0.462752402106681
2015-06-10 03:17:36	0.477300327831717
2015-06-10 04:17:36	0.492055901285528
2015-06-10 05:17:36	0.508686596653725
2015-06-10 06:17:36	0.441616380259623
2015-06-10 07:17:36	0.464319198605614
2015-06-10 08:17:36	0.385652171177237
2015-06-10 09:17:36	0.494056870308263
2015-06-10 10:17:36	0.507107215443957
2015-06-10 11:17:36	0.497146416818208
2015-06-10 12:17:36	0.610591292638573
2015-06-10 13:17:36	0.550996394480346
2015-06-10 14:17:36	0.546233081429371
2015-06-10 15:17:36	0.579664365762036
2015-06-10 16:17:36	0.557634829445706
2015-06-10 17:17:36	0.624516275177287
2015-06-10 18:17:36	0.631551128533944
2015-06-10 19:17:36	0.503872944759412
2015-06-10 20:17:36	0.511436355971131
2015-06-10 21:17:36	0.482290165677718
2015-06-10 22:17:36	0.42536322621647
2015-06-10 23:17:36	0.36150840344066
2015-06-11 00:17:36	0.36509504602858
2015-06-11 01:17:36	0.392101835480075
2015-06-11 02:17:36	0.406951794265147
2015-06-11 03:17:36	0.462676893841672
2015-06-11 04:17:36	0.45759267066441
2015-06-11 05:17:36	0.479685130534913
2015-06-11 06:17:36	0.477237404277543
2015-06-11 07:17:36	0.479710299956583
2015-06-11 08:17:36	0.536788255947849
2015-06-11 09:17:36	0.467786286440603
2015-06-11 10:17:36	0.407681707493566
2015-06-11 12:17:37	0.347835115118642
2015-06-11 13:17:36	0.376320608093228
2015-06-11 14:17:36	0.453446008444341
2015-06-11 15:17:36	0.388131359211694
2015-06-11 16:17:36	0.422670098097821
2015-06-11 17:17:36	0.428981330581477
2015-06-11 18:17:36	0.38770347904331
2015-06-11 19:17:36	0.420568451388408
2015-06-11 20:17:36	0.396663793157693
2015-06-11 21:17:36	0.44116333066957
2015-06-11 22:17:36	0.450551524952335
2015-06-11 23:17:36	0.433725766566199
2015-06-12 00:17:36	0.439955198429428
2015-06-12 01:17:36	0.368429994399804
2015-06-12 02:17:36	0.365088753673162
2015-06-12 03:17:36	0.356977907540129
2015-06-12 04:17:36	0.331437236900889
2015-06-12 05:17:36	0.371041321898026
2015-06-12 06:17:36	0.426218986553236
2015-06-12 07:17:36	0.364371425155578
2015-06-12 08:17:36	0.368077622496429
2015-06-12 09:17:36	0.450243199536883
2015-06-12 10:17:36	0.442547648861398
2015-06-12 11:17:36	0.404780931646143
2015-06-12 12:17:36	0.367869974767655
2015-06-12 13:17:36	0.374527286799268
2015-06-12 14:17:36	0.325428037477269
2015-06-12 15:17:36	0.334193288573712
2015-06-12 16:17:36	0.33526298899467
2015-06-12 17:17:36	0.416358865614165
2015-06-12 18:17:36	0.403912586598541
2015-06-12 19:17:36	0.405762539091258
2015-06-12 20:17:36	0.409946955443831
2015-06-12 21:17:36	0.418680744763187
2015-06-12 22:17:36	0.368247516092699
2015-06-12 23:17:36	0.407536983318966
2015-06-13 00:17:36	0.407511813897296
2015-06-13 01:17:36	0.460990542589808
2015-06-13 02:17:36	0.42286516111576
2015-06-13 03:17:36	0.365290109046519
2015-06-13 04:17:36	0.359803175122544
2015-06-13 05:17:36	0.399948402685577
2015-06-13 06:17:36	0.47828822763225
2015-06-13 07:17:36	0.516677888033828
2015-06-13 08:17:36	0.460952788457303
2015-06-13 09:17:36	0.410104264329266
2015-06-13 10:17:36	0.36734770926801
2015-06-13 11:17:36	0.342165702887562
2015-06-13 12:17:36	0.321268790546365
2015-06-13 13:17:36	0.355398526330361
2015-06-13 14:17:36	0.408826916179533
2015-06-13 15:17:36	0.46049973886725
2015-06-13 16:17:36	0.454100413407751
2015-06-13 17:17:36	0.432121215934761
2015-06-13 18:17:36	0.367983237165168
2015-06-13 19:17:36	0.376754780617028
2015-06-13 20:17:36	0.357072292871391
2015-06-13 21:17:36	0.355052446782404
2015-06-13 22:17:36	0.301315731517779
2015-06-13 23:17:36	0.293060161210146
2015-06-14 00:17:36	0.383418385004059
2015-06-14 01:17:36	0.355587296992883
2015-06-14 02:17:36	0.492055901285528
2015-06-14 03:17:36	0.50542715654751
2015-06-14 04:17:36	0.485587359916438
2015-06-14 05:17:36	0.472555891846995
2015-06-14 06:17:36	0.44048375628449
2015-06-14 07:17:36	0.489545251473984
2015-06-14 08:17:36	0.428956161159807
2015-06-14 09:17:36	0.3554488651737
2015-06-14 10:17:36	0.358343348665706
2015-06-14 11:17:36	0.338352535504615
2015-06-14 12:17:36	0.354140055246881
2015-06-14 13:17:36	0.315001604550631
2015-06-14 14:17:36	0.348772676075835
2015-06-14 15:17:36	0.346721368209762
2015-06-14 16:17:36	0.358060192671923
2015-06-14 17:17:36	0.449343392712194
2015-06-14 18:17:36	0.363717020192169
2015-06-14 19:17:36	0.341851085116692
2015-06-14 20:17:36	0.339541790678505
2015-06-14 21:17:36	0.428452772726415
2015-06-14 22:17:36	0.442962944318947
2015-06-14 23:17:36	0.474657538556408
2015-06-15 00:17:36	0.427993430780944
2015-06-15 01:17:36	0.519572371525833
2015-06-15 02:17:36	0.475802747242375
2015-06-15 03:17:36	0.463406807070091
2015-06-15 04:17:36	0.512682242343777
2015-06-15 05:17:36	0.494868584157108
2015-06-15 06:17:36	0.462733525040428
2015-06-15 07:17:36	0.466018134568313
2015-06-15 08:17:36	0.480459090251254
2015-06-15 09:17:36	0.47811833403598
2015-06-15 10:17:36	0.521258722777697
2015-06-15 11:17:36	0.470340982740069
2015-06-15 12:17:36	0.491325988057109
2015-06-15 13:17:36	0.474965863971861
2015-06-15 14:17:36	0.497196755661547
2015-06-15 15:17:36	0.530143528627071
2015-06-15 16:17:36	0.44734242368946
2015-06-15 17:17:36	0.45756750124274
2015-06-15 18:17:36	0.454415031178621
2015-06-15 19:17:36	0.516514286792975
2015-06-15 20:17:36	0.466634785399218
2015-06-15 21:17:36	0.456944558056417
2015-06-15 22:17:36	0.47256847655783
2015-06-15 23:17:36	0.493528312453201
2015-06-16 00:17:36	0.409758184781309
2015-06-16 01:17:36	0.40677560831346
2015-06-16 02:17:36	0.401817232244546
2015-06-16 03:17:36	0.394209774544905
2015-06-16 04:17:36	0.42434386463885
2015-06-16 05:17:36	0.398079573126608
2015-06-16 06:17:36	0.42645180370368
2015-06-16 07:17:36	0.368524379731065
2015-06-16 08:17:36	0.419203010262832
2015-06-16 09:17:36	0.442396632331381
2015-06-16 10:17:36	0.403522460562662
2015-06-16 11:17:36	0.434562649836713
2015-06-16 12:17:36	0.441201084802074
2015-06-16 13:17:36	0.45044455491024
2015-06-16 14:17:36	0.430365648773305
2015-06-16 15:17:36	0.483806623333312
2015-06-16 16:17:36	0.406574252940103
2015-06-16 17:17:36	0.381625063710099
2015-06-16 18:17:36	0.451350654090346
2015-06-16 19:17:36	0.447839519767435
2015-06-16 20:17:36	0.469183189343267
2015-06-16 21:17:36	0.462588800865828
2015-06-16 22:17:36	0.468207874253569
2015-06-16 23:17:36	0.40008683450476
2015-06-17 01:17:36	0.396298836543483
2015-06-17 02:17:36	0.424645897698886
2015-06-17 03:17:36	0.447336131334042
2015-06-17 04:17:36	0.423607659055014
2015-06-17 05:17:36	0.398784316933358
2015-06-17 06:17:36	0.4548051572145
2015-06-17 07:17:36	0.464797417617337
2015-06-17 08:17:36	0.453968273943985
2015-06-17 09:17:36	0.459719486795492
2015-06-17 10:17:36	0.362892721632489
2015-06-17 11:17:36	0.323030650063238
2015-06-17 12:17:36	0.261919294249416
2015-06-17 13:17:36	0.241362169100759
2015-06-17 14:17:36	0.25904998017908
2015-06-17 15:17:36	0.27533459599932
2015-06-17 16:17:36	0.317568885560932
2015-06-17 17:17:36	0.366278008847052
2015-06-17 18:17:36	0.390667178444907
2015-06-17 19:17:36	0.423337087772066
2015-06-17 20:17:36	0.34750162028152
2015-06-17 21:17:36	0.351635697790754
2015-06-17 22:17:36	0.427993430780944
2015-06-17 23:17:36	0.465546207912008
2015-06-18 00:17:36	0.483636729737042
2015-06-18 01:17:36	0.501676912718738
2015-06-18 02:17:36	0.502998307356393
2015-06-18 03:17:36	0.53574372494856
2015-06-18 04:17:36	0.491256772147518
2015-06-18 05:17:36	0.465577669689095
2015-06-18 06:17:36	0.541004134077509
2015-06-18 07:17:36	0.536756794170762
2015-06-18 08:17:36	0.580809574448003
2015-06-18 09:17:36	0.488947477709331
2015-06-18 10:17:36	0.56014547925725
2015-06-18 11:17:36	0.593312484662384
2015-06-18 12:17:36	0.479112526191929
2015-06-18 13:17:36	0.460512323578085
2015-06-18 14:17:36	0.472732077798682
2015-06-18 15:17:36	0.47108977303474
2015-06-18 16:17:36	0.47579016253154
2015-06-18 17:17:36	0.458020550832793
2015-06-18 18:17:36	0.504445549102395
2015-06-18 19:17:36	0.435607180836002
2015-06-18 20:17:36	0.50285987553721
2015-06-18 21:17:36	0.328674892872649
2015-06-18 22:17:36	0.326862694512437
2015-06-18 23:17:36	0.514444101860649
2015-06-19 00:17:36	0.524769857100608
2015-06-19 01:17:36	0.572686143604135
2015-06-19 02:17:36	0.572346356411596
2015-06-19 03:17:36	0.555363289140024
2015-06-19 04:17:36	0.5360835121411
2015-06-19 05:17:36	0.587460594124198
2015-06-19 06:17:36	0.556357481295974
2015-06-19 07:17:36	0.524436362263486
2015-06-19 08:17:36	0.528501223863129
2015-06-19 09:17:36	0.508705473719978
2015-06-19 10:17:36	0.415421304656972
2015-06-19 11:17:36	0.412797392447915
2015-06-19 12:17:36	0.46231822958288
2015-06-19 13:17:36	0.551405397582477
2015-06-19 14:17:36	0.51066239625479
2015-06-19 15:17:36	0.506534611100973
2015-06-19 16:17:36	0.509278078062961
2015-06-19 17:17:36	0.438948421562644
2015-06-19 18:17:36	0.450173983627291
2015-06-19 19:17:36	0.448443585887505
2015-06-19 20:17:36	0.404931948176161
2015-06-19 21:17:36	0.401584415094102
2015-06-19 22:17:36	0.47680952410916
2015-06-19 23:17:36	0.520950397362245
2015-06-20 00:17:36	0.533616908817478
2015-06-20 01:17:36	0.518987182472015
2015-06-20 02:17:36	0.463727717196378
2015-06-20 03:17:36	0.519566079170416
2015-06-20 04:17:36	0.54698816407946
2015-06-20 05:17:36	0.539890387168629
2015-06-20 06:17:36	0.586793604449954
2015-06-20 07:17:36	0.582023999043562
2015-06-20 08:17:36	0.599013358670551
2015-06-20 09:17:36	0.5450501186109
2015-06-20 10:17:36	0.472549599491578
2015-06-20 11:17:36	0.511964913826193
2015-06-20 12:17:36	0.54488022501463
2015-06-20 13:17:36	0.55350704429189
2015-06-20 14:17:36	0.614177935226493
2015-06-20 15:17:36	0.58084103622509
2015-06-20 16:17:36	0.614637277171964
2015-06-20 17:17:36	0.505037030511631
2015-06-20 18:17:36	0.524883119498122
2015-06-20 19:17:36	0.594086444378724
2015-06-20 20:17:36	0.55595477054926
2015-06-20 21:17:36	0.551701138287095
2015-06-20 22:17:36	0.52876550279066
2015-06-20 23:17:36	0.602568539481384
2015-06-21 00:17:36	0.60313485146895
2015-06-21 01:17:36	0.542929594835235
2015-06-21 02:17:36	0.567400565053516
2015-06-21 03:17:36	0.546314882049798
2015-06-21 04:17:36	0.479829854709513
2015-06-21 05:17:36	0.556735022621018
2015-06-21 06:17:36	0.558289234409116
2015-06-21 07:17:36	0.547258735362408
2015-06-21 08:17:36	0.583836197403774
2015-06-21 09:17:36	0.558616436890821
2015-06-21 10:17:36	0.451992474342921
2015-06-21 11:17:36	0.453250945426401
2015-06-21 12:17:36	0.46704378850135
2015-06-21 13:17:36	0.496504596565632
2015-06-21 14:17:36	0.618714723482441
2015-06-21 15:17:36	0.62138268217942
2015-06-21 16:17:36	0.583439779012478
2015-06-21 17:17:36	0.596257306997728
2015-06-21 18:17:36	0.532987673275737
2015-06-21 19:17:36	0.553909755038604
2015-06-21 20:17:36	0.535919910900247
2015-06-21 21:17:36	0.524870534787287
2015-06-21 22:17:36	0.512801797096707
2015-06-21 23:17:36	0.395782863399256
2015-06-22 00:17:36	0.337301712149909
2015-06-22 01:17:36	0.347728145076546
2015-06-22 02:17:36	0.443837581721966
2015-06-22 03:17:36	0.50038697985817
2015-06-22 04:17:36	0.496598981896893
2015-06-22 05:17:36	0.577927675666832
2015-06-22 06:17:36	0.545540922333457
2015-06-22 07:17:36	0.541564153709658
2015-06-22 08:17:36	0.502356487103818
2015-06-22 09:17:36	0.536662408839501
2015-06-22 10:17:36	0.526619809593325
2015-06-22 11:17:36	0.587013836889563
2015-06-22 12:17:36	0.625441251423645
2015-06-22 13:17:36	0.608646954814596
2015-06-22 14:17:36	0.534793579280532
2015-06-22 15:17:36	0.477111557169195
2015-06-22 16:17:36	0.479200619167773
2015-06-22 17:17:36	0.49685067611359
2015-06-22 18:17:36	0.517892312629387
2015-06-22 19:17:36	0.546598038043581
2015-06-22 20:17:36	0.552972194081411
2015-06-22 21:17:36	0.530917488343412
2015-06-22 22:17:36	0.550920886215337
2015-06-22 23:17:36	0.483875839242904
2015-06-23 00:17:36	0.486871000421588
2015-06-23 01:17:36	0.552179357298818
2015-06-23 02:17:36	0.465829363905791
2015-06-23 03:17:36	0.500783398249467
2015-06-23 04:17:36	0.507037999534366
2015-06-23 05:17:36	0.608477061218326
2015-06-23 06:17:36	0.530326006934176
2015-06-23 07:17:36	0.53967015472902
2015-06-23 08:17:36	0.627354127470536
2015-06-23 09:17:36	0.584012383355461
2015-06-23 10:17:36	0.512852135940046
2015-06-23 11:17:36	0.45727805289354
2015-06-23 12:17:36	0.398375313831226
2015-06-23 13:17:36	0.450557817307753
2015-06-23 14:17:36	0.575454779987793
2015-06-23 15:17:36	0.501009923044493
2015-06-23 16:17:36	0.504074300132769
2015-06-23 17:17:36	0.578921867822782
2015-06-23 18:17:36	0.537480415043763
2015-06-23 19:17:36	0.464514261623554
2015-06-23 20:17:36	0.491508466364214
2015-06-23 21:17:36	0.506068976800086
2015-06-23 22:17:36	0.505483787746267
2015-06-23 23:17:36	0.460254337005971
2015-06-24 00:17:36	0.438457617840086
2015-06-24 01:17:36	0.455333715069562
2015-06-24 02:17:36	0.520371500663844
2015-06-24 03:17:36	0.532358437733997
2015-06-24 04:17:36	0.458580570464942
2015-06-24 05:17:36	0.516690472744663
2015-06-24 06:17:36	0.56962176651586
2015-06-24 07:17:36	0.619633407373382
2015-06-24 08:17:36	0.616569030285107
2015-06-24 09:17:36	0.611994487896654
2015-06-24 10:17:36	0.61292575649843
2015-06-24 11:17:36	0.593060790445687
2015-06-24 12:17:36	0.576411218011238
2015-06-24 13:17:36	0.544464929557081
2015-06-24 14:17:36	0.365397079088615
2015-06-24 15:17:36	0.517703541966864
2015-06-24 16:17:36	0.502268394127974
2015-06-24 17:17:36	0.50368417409689
2015-06-24 18:17:36	0.473883578840067
2015-06-24 19:17:36	0.483026371261554
2015-06-24 20:17:36	0.504552519144491
2015-06-24 21:17:36	0.514035098758518
2015-06-24 22:17:36	0.522989120517483
2015-06-24 23:17:36	0.552770838708054
2015-06-25 00:17:36	0.530489608175028
2015-06-25 01:17:36	0.447109606539016
2015-06-25 02:17:36	0.462834202727107
2015-06-25 03:17:36	0.521189506868106
2015-06-25 04:17:36	0.536391837556553
2015-06-25 05:17:36	0.554796977152457
2015-06-25 06:17:36	0.591034652001284
2015-06-25 07:17:36	0.578833774846938
2015-06-25 08:17:36	0.593400577638227
2015-06-25 09:17:36	0.604991096317084
2015-06-25 10:17:36	0.644783951976743
2015-06-25 11:17:36	0.576713251071273
2015-06-25 12:17:36	0.554941701327058
2015-06-25 13:17:36	0.560743253021904
2015-06-25 14:17:36	0.598812003297194
2015-06-25 15:17:36	0.583729227361678
2015-06-25 16:17:36	0.594948497070909
2015-06-25 17:17:36	0.607904456875342
2015-06-25 18:17:36	0.562398142496681
2015-06-25 19:17:36	0.586743265606614
2015-06-25 20:17:36	0.561391365629896
2015-06-25 21:17:36	0.552166772587983
2015-06-25 22:17:36	0.494767906470429
2015-06-25 23:17:36	0.459587347331727
2015-06-26 00:17:36	0.585723904028995
2015-06-26 01:17:36	0.505433448902928
2015-06-26 02:17:36	0.589826519761142
2015-06-26 03:17:36	0.592934943337339
2015-06-26 04:17:36	0.615719562303757
2015-06-26 05:17:36	0.559113532968796
2015-06-26 06:17:36	0.589757303851551
2015-06-26 07:17:36	0.54206754214305
2015-06-26 08:17:36	0.470246597408808
2015-06-26 09:17:36	0.551323596962051
2015-06-26 10:17:36	0.624742799972314
2015-06-26 11:17:36	0.587863304870912
2015-06-26 12:17:36	0.609955764741416
2015-06-26 13:17:36	0.669789772405505
2015-06-26 14:17:36	0.672766056517936
2015-06-26 15:17:36	0.644953845573013
2015-06-26 16:17:36	0.611887517854559
2015-06-26 17:17:36	0.56096977781693
2015-06-26 18:17:36	0.601819749186713
2015-06-26 19:17:36	0.595602902034319
2015-06-26 20:17:36	0.597383638617444
2015-06-26 21:17:36	0.58169050420644
2015-06-26 22:17:36	0.579834259358306
2015-06-26 23:17:36	0.50678630531767
2015-06-27 00:17:36	0.609949472385998
2015-06-27 01:17:36	0.622125180118674
2015-06-27 02:17:36	0.637629543867156
2015-06-27 03:17:36	0.625302819604463
2015-06-27 04:17:36	0.623780069593451
2015-06-27 05:17:36	0.612478999263794
2015-06-27 06:17:36	0.659998867376025
2015-06-27 07:17:36	0.669053566821668
2015-06-27 08:17:36	0.586806189160789
2015-06-27 09:17:36	0.575360394656532
2015-06-27 10:17:36	0.614599523039459
2015-06-27 11:17:36	0.612554507528803
2015-06-27 12:17:36	0.628367196692738
2015-06-27 13:17:36	0.600580155169485
2015-06-27 14:17:36	0.582514802766119
2015-06-27 15:17:36	0.590770373073753
2015-06-27 16:17:36	0.595584024968066
2015-06-27 17:17:36	0.529803741434531
2015-06-27 18:17:36	0.542130465697224
2015-06-27 19:17:36	0.550656607287806
2015-06-27 20:17:36	0.583471240789565
2015-06-27 21:17:36	0.55037974364944
2015-06-27 22:17:36	0.539512845843585
2015-06-27 23:17:36	0.542394744624755
2015-06-28 00:17:36	0.58004190708708
2015-06-28 01:17:36	0.532314391246075
2015-06-28 02:17:36	0.550908301504502
2015-06-28 03:17:36	0.482497813406492
2015-06-28 04:17:36	0.51541312459493
2015-06-28 05:17:36	0.599579670658117
2015-06-28 06:17:36	0.631293141961831
2015-06-28 07:17:36	0.6741629594206
2015-06-28 08:17:36	0.655701188625938
2015-06-28 09:17:36	0.663245722771405
2015-06-28 10:17:36	0.60887977196504
2015-06-28 11:17:36	0.58457240298761
2015-06-28 12:17:36	0.617632438350648
2015-06-28 13:17:36	0.567501242740195
[truncated: 2,863 more rows]
